# Supplementary material for: Large-Scale Gene Expression Signatures Reveal a Microbicidal Pattern of Activation in Mycobacterium leprae-Infected Monocyte-Derived Macrophages With Low Multiplicity of Infection
Source: Front Immunol. 2021 Apr 16;12:647832. doi: 10.3389/fimmu.2021.647832 (PMC8085500; doi:10.3389/fimmu.2021.647832)
Supplement: Supplementary file 2 [file Table_1.xlsx]

## Sheet: Sig.
Illumina probe	Entrez id	HGNC Symbol	Gene name	log2FC	95CI.L	95CI.U	FDR
ILMN_2098126	6352	CCL5	C-C motif chemokine ligand 5	2.05359	1.78209	2.32509	5.48047e-16
ILMN_1707339	10950	BTG3	BTG anti-proliferation factor 3	0.88427	0.731693	1.03685	5.52925e-12
ILMN_1698218	7185	TRAF1	TNF receptor associated factor 1	1.56107	1.28999	1.83215	5.52925e-12
ILMN_1785732	7130	TNFAIP6	TNF alpha induced protein 6	2.37013	1.95047	2.78978	8.96842e-12
ILMN_1721623	79135	APOO	apolipoprotein O	0.62657	0.513862	0.739278	1.3192e-11
ILMN_1713182	718	C3	complement C3	1.71529	1.40105	2.02953	2.16789e-11
ILMN_1659914	158067	AK8	adenylate kinase 8	1.04896	0.842809	1.25511	2.17341e-10
ILMN_1706531	10057	ABCC5	ATP binding cassette subfamily C member 5	-0.656322	-0.786232	-0.526412	2.46127e-10
ILMN_2101278	64407	RGS18	regulator of G protein signaling 18	-1.39652	-1.6759	-1.11714	3.17297e-10
ILMN_1713829	9536	PTGES	prostaglandin E synthase	1.54983	1.22737	1.87228	1.05952e-09
ILMN_1708167	64866	CDCP1	CUB domain containing protein 1	-1.66258	-2.01109	-1.31407	1.2396e-09
ILMN_1761260	22837	COBLL1	cordon-bleu WH2 repeat protein like 1	-1.08767	-1.32057	-0.85477	2.25189e-09
ILMN_3235832	9560	CCL4L2	C-C motif chemokine ligand 4 like 2	1.2789	1.00452	1.55328	2.25189e-09
ILMN_1805737	5214	PFKP	phosphofructokinase, platelet	0.969974	0.760146	1.1798	2.73578e-09
ILMN_1740418	1594	CYP27B1	cytochrome P450 family 27 subfamily B member 1	2.14703	1.67754	2.61653	3.57379e-09
ILMN_2053103	30061	SLC40A1	solute carrier family 40 member 1	-1.46832	-1.78991	-1.14674	3.57379e-09
ILMN_1815745	6659	SOX4	SRY-box 4	0.881725	0.687247	1.0762	4.00883e-09
ILMN_1671142	8111	GPR68	G protein-coupled receptor 68	1.7189	1.33973	2.09808	4.00883e-09
ILMN_1691717	79651	RHBDF2	rhomboid 5 homolog 2	0.624132	0.486088	0.762176	4.13918e-09
ILMN_1714278	91283	MSANTD3	Myb/SANT DNA binding domain containing 3	0.826095	0.642988	1.0092	4.21657e-09
ILMN_1805410	84419	C15orf48	chromosome 15 open reading frame 48	1.1144	0.866705	1.36209	4.38731e-09
ILMN_1750800	48	ACO1	aconitase 1	0.59703	0.463417	0.730644	4.94466e-09
ILMN_1767365	5058	PAK1	p21 (RAC1) activated kinase 1	-0.655771	-0.802688	-0.508854	4.94466e-09
ILMN_2047511	11033	ADAP1	ArfGAP with dual PH domains 1	-0.67237	-0.823232	-0.521507	4.98234e-09
ILMN_2050911	6583	SLC22A4	solute carrier family 22 member 4	1.0579	0.818051	1.29776	6.62205e-09
ILMN_1697491	79899	PRR5L	proline rich 5 like	-1.3783	-1.69246	-1.06414	7.25815e-09
ILMN_1716276	6351	CCL4	C-C motif chemokine ligand 4	1.15677	0.890013	1.42353	9.69649e-09
ILMN_1797293	284266	SIGLEC15	sialic acid binding Ig like lectin 15	1.12186	0.860998	1.38273	1.2078e-08
ILMN_1786612	5721	PSME2	proteasome activator subunit 2	0.60103	0.460843	0.741218	1.2853e-08
ILMN_1680738	9315	NREP	neuronal regeneration related protein	-1.18906	-1.46693	-0.911196	1.30197e-08
ILMN_1672295	80149	ZC3H12A	zinc finger CCCH-type containing 12A	0.747499	0.572732	0.922265	1.30197e-08
ILMN_1657796	3925	STMN1	stathmin 1	-0.680216	-0.842269	-0.518164	2.15849e-08
ILMN_1677827	51284	TLR7	toll like receptor 7	-1.76037	-2.18062	-1.34013	2.23342e-08
ILMN_1716465	116362	RBP7	retinol binding protein 7	-1.09741	-1.36165	-0.83317	2.80378e-08
ILMN_1811736	150350	ENTHD1	ENTH domain containing 1	1.68787	1.28054	2.09521	2.83535e-08
ILMN_1769433	10788	IQGAP2	IQ motif containing GTPase activating protein 2	-0.610923	-0.758473	-0.463372	2.83535e-08
ILMN_1768284	286530	P2RY8	P2Y receptor family member 8	-1.45144	-1.80216	-1.10071	2.83535e-08
ILMN_1754076	55799	CACNA2D3	calcium voltage-gated channel auxiliary subunit alpha2delta 3	-1.43034	-1.77603	-1.08466	2.83535e-08
ILMN_1776678	168537	GIMAP7	GTPase, IMAP family member 7	-0.89809	-1.11621	-0.679972	3.19791e-08
ILMN_2052891	5311	PKD2	polycystin 2, transient receptor potential cation channel	0.80846	0.611421	1.0055	3.39021e-08
ILMN_1730710	140	ADORA3	adenosine A3 receptor	-1.2188	-1.52104	-0.916555	5.35725e-08
ILMN_1702691	7128	TNFAIP3	TNF alpha induced protein 3	0.866273	0.649756	1.08279	6.43994e-08
ILMN_1721035	64231	MS4A6A	membrane spanning 4-domains A6A	-1.06434	-1.33295	-0.795732	7.70285e-08
ILMN_1784300	7277	TUBA4A	tubulin alpha 4a	1.04304	0.778553	1.30754	8.42901e-08
ILMN_3247139	100170841	EPOP	elongin BC and polycomb repressive complex 2 associated protein	0.969311	0.723441	1.21518	8.42901e-08
ILMN_1709348	216	ALDH1A1	aldehyde dehydrogenase 1 family member A1	-0.651805	-0.819774	-0.483835	1.24727e-07
ILMN_1669831	116843	SLC18B1	solute carrier family 18 member B1	-0.599534	-0.755129	-0.44394	1.43743e-07
ILMN_2092850	10855	HPSE	heparanase	-1.63673	-2.06153	-1.21193	1.43743e-07
ILMN_2112256	7293	TNFRSF4	TNF receptor superfamily member 4	0.806221	0.596372	1.01607	1.50596e-07
ILMN_1742544	4208	MEF2C	myocyte enhancer factor 2C	-0.88522	-1.11799	-0.652453	1.89281e-07
ILMN_1656011	5996	RGS1	regulator of G protein signaling 1	0.880366	0.648215	1.11252	2.01688e-07
ILMN_1710495	89932	PAPLN	papilin, proteoglycan like sulfated glycoprotein	0.894263	0.65831	1.13022	2.02053e-07
ILMN_2199768	139065	SLITRK4	SLIT and NTRK like family member 4	1.25601	0.924414	1.5876	2.02453e-07
ILMN_2375830	85458	DIXDC1	DIX domain containing 1	0.754216	0.553238	0.955193	2.53462e-07
ILMN_1776188	84557	MAP1LC3A	microtubule associated protein 1 light chain 3 alpha	0.968928	0.71028	1.22758	2.58892e-07
ILMN_1749403	340348	TSPAN33	tetraspanin 33	1.36043	0.99563	1.72524	2.88569e-07
ILMN_1807925	54331	GNG2	G protein subunit gamma 2	-1.51799	-1.92615	-1.10983	3.02995e-07
ILMN_1705750	7052	TGM2	transglutaminase 2	0.761494	0.556151	0.966838	3.22751e-07
ILMN_1785071	6414	SELENOP	selenoprotein P	-2.24093	-2.8476	-1.63426	3.4975e-07
ILMN_2192072	4316	MMP7	matrix metallopeptidase 7	2.40011	1.74755	3.05266	3.87207e-07
ILMN_1774077	2634	GBP2	guanylate binding protein 2	0.737311	0.536506	0.938116	4.00222e-07
ILMN_1805916	8508	NIPSNAP1	nipsnap homolog 1	0.72172	0.524991	0.918448	4.00419e-07
ILMN_1773389	5360	PLTP	phospholipid transfer protein	1.08721	0.787835	1.38658	5.06327e-07
ILMN_1717046	79817	MOB3B	MOB kinase activator 3B	1.14898	0.832007	1.46595	5.10261e-07
ILMN_1744089	148345	C1orf127	chromosome 1 open reading frame 127	-0.772846	-0.986298	-0.559395	5.17194e-07
ILMN_1735231	65249	ZSWIM4	zinc finger SWIM-type containing 4	1.20279	0.868574	1.537	5.78197e-07
ILMN_2398926	284018	C17orf58	chromosome 17 open reading frame 58	0.586015	0.423147	0.748882	5.78197e-07
ILMN_2170949	29887	SNX10	sorting nexin 10	0.71053	0.512529	0.908531	6.07439e-07
ILMN_1811114	10993	SDS	serine dehydratase	-0.930638	-1.19024	-0.67104	6.1733e-07
ILMN_1752226	5032	P2RY11	purinergic receptor P2Y11	-0.797045	-1.02046	-0.573628	6.93048e-07
ILMN_1679262	1809	DPYSL3	dihydropyrimidinase like 3	1.45499	1.04586	1.86412	7.44101e-07
ILMN_2111932	347735	SERINC2	serine incorporator 2	-0.637392	-0.816918	-0.457866	7.69282e-07
ILMN_1852022	729359	PLIN4	perilipin 4	0.921512	0.661476	1.18155	7.91923e-07
ILMN_1713542	9830	TRIM14	tripartite motif containing 14	-0.720705	-0.924383	-0.517027	8.15474e-07
ILMN_1774447	272	AMPD3	adenosine monophosphate deaminase 3	0.810787	0.580596	1.04098	8.84162e-07
ILMN_1802653	10148	EBI3	Epstein-Barr virus induced 3	0.692349	0.495544	0.889154	9.0404e-07
ILMN_3285216	6458	SH3GL1P1	SH3 domain containing GRB2 like 1, endophilin A2 pseudogene 1	-0.971032	-1.24848	-0.693581	9.95802e-07
ILMN_1691156	4489	MT1A	metallothionein 1A	1.47695	1.05325	1.90065	1.07346e-06
ILMN_1791726	10381	TUBB3	tubulin beta 3 class III	0.900854	0.642335	1.15937	1.07367e-06
ILMN_1778321	11182	SLC2A6	solute carrier family 2 member 6	1.00827	0.71874	1.2978	1.07367e-06
ILMN_1739840	56262	LRRC8A	leucine rich repeat containing 8 VRAC subunit A	0.810075	0.577379	1.04277	1.07416e-06
ILMN_1661755	64855	NIBAN2	niban apoptosis regulator 2	0.623044	0.443363	0.802724	1.16762e-06
ILMN_1657547	91057	CCDC34	coiled-coil domain containing 34	0.929273	0.660884	1.19766	1.19254e-06
ILMN_2131861	8835	SOCS2	suppressor of cytokine signaling 2	0.926394	0.658456	1.19433	1.22164e-06
ILMN_1758529	5023	P2RX1	purinergic receptor P2X 1	-0.739774	-0.953836	-0.525712	1.22164e-06
ILMN_1709307	26086	GPSM1	G protein signaling modulator 1	0.921556	0.654231	1.18888	1.28977e-06
ILMN_1701918	126823	KLHDC9	kelch domain containing 9	0.603392	0.427636	0.779148	1.36728e-06
ILMN_2094313	29800	ZDHHC1	zinc finger DHHC-type containing 1	-1.29182	-1.66823	-0.915404	1.36933e-06
ILMN_1654370	10420	TESK2	testis associated actin remodelling kinase 2	-0.770057	-0.994544	-0.545571	1.36933e-06
ILMN_1777190	1675	CFD	complement factor D	-0.585743	-0.756567	-0.414919	1.36988e-06
ILMN_1784553	6383	SDC2	syndecan 2	1.23012	0.870181	1.59006	1.43662e-06
ILMN_1811719	4647	MYO7A	myosin VIIA	-0.923301	-1.19367	-0.652928	1.45463e-06
ILMN_2400326	8444	DYRK3	dual specificity tyrosine phosphorylation regulated kinase 3	0.609996	0.431094	0.788897	1.49067e-06
ILMN_1661197	23529	CLCF1	cardiotrophin like cytokine factor 1	0.787626	0.555803	1.01945	1.58534e-06
ILMN_1795778	8974	P4HA2	prolyl 4-hydroxylase subunit alpha 2	0.82524	0.581962	1.06852	1.62579e-06
ILMN_1666642	283970	PDXDC2P-NPIPB14P	nuclear pore complex-interacting protein	-0.783731	-1.015	-0.552466	1.64484e-06
ILMN_1733288	51279	C1RL	complement C1r subcomponent like	1.24768	0.877988	1.61737	1.77221e-06
ILMN_1740265	11332	ACOT7	acyl-CoA thioesterase 7	0.847394	0.596284	1.0985	1.77221e-06
ILMN_1741404	9242	MSC	musculin	1.12062	0.788514	1.45273	1.77221e-06
ILMN_1718766	4494	MT1F	metallothionein 1F	1.25562	0.883113	1.62813	1.80735e-06
ILMN_1676632	27185	DISC1	DISC1 scaffold protein	-0.690864	-0.895974	-0.485755	1.81422e-06
ILMN_1658926	4854	NOTCH3	notch receptor 3	0.766514	0.538865	0.994163	1.81422e-06
ILMN_1698019	5641	LGMN	legumain	-0.623152	-0.808236	-0.438069	1.81422e-06
ILMN_1788416	58489	ABHD17C	abhydrolase domain containing 17C	0.815977	0.572997	1.05896	1.91935e-06
ILMN_1770963	10004	NAALADL1	N-acetylated alpha-linked acidic dipeptidase like 1	0.721204	0.506395	0.936012	1.91935e-06
ILMN_1722981	7100	TLR5	toll like receptor 5	-0.716278	-0.929903	-0.502652	1.97073e-06
ILMN_1692261	2047	EPHB1	EPH receptor B1	0.880968	0.617466	1.14447	2.07665e-06
ILMN_2211003	283431	GAS2L3	growth arrest specific 2 like 3	-0.59137	-0.76838	-0.41436	2.10142e-06
ILMN_1804822	140809	SRXN1	sulfiredoxin 1	0.664645	0.465106	0.864183	2.23297e-06
ILMN_1685493	57458	TMCC3	transmembrane and coiled-coil domain family 3	0.715066	0.498833	0.9313	2.61102e-06
ILMN_2173611	4493	MT1E	metallothionein 1E	1.79437	1.24842	2.34032	2.97182e-06
ILMN_2260756	55876	GSDMB	gasdermin B	-0.722833	-0.943615	-0.50205	3.2229e-06
ILMN_1733276	10800	CYSLTR1	cysteinyl leukotriene receptor 1	-0.803141	-1.04907	-0.557217	3.38203e-06
ILMN_3253728	126326	GIPC3	GIPC PDZ domain containing family member 3	0.658269	0.456705	0.859834	3.38203e-06
ILMN_2136089	644314	MT1IP	metallothionein 1I, pseudogene	1.78348	1.2371	2.32987	3.40497e-06
ILMN_1754600	54874	FNBP1L	formin binding protein 1 like	1.09859	0.761684	1.4355	3.4696e-06
ILMN_1719433	912	CD1D	CD1d molecule	-0.813936	-1.06447	-0.563402	3.67296e-06
ILMN_2395214	91010	FMNL3	formin like 3	0.752152	0.52062	0.983685	3.67296e-06
ILMN_1695590	154	ADRB2	adrenoceptor beta 2	-0.875762	-1.14546	-0.60606	3.69244e-06
ILMN_1776121	343990	KIAA1211L	KIAA1211 like	-0.75281	-0.985426	-0.520193	3.97354e-06
ILMN_1774287	629	CFB	complement factor B	0.838765	0.579477	1.09805	3.98387e-06
ILMN_1686664	4502	MT2A	metallothionein 2A	1.37075	0.946962	1.79454	3.98387e-06
ILMN_1807825	9450	LY86	lymphocyte antigen 86	-0.610913	-0.799984	-0.421843	4.04148e-06
ILMN_1810855	390637	GDPGP1	GDP-D-glucose phosphorylase 1	0.609353	0.420526	0.79818	4.12226e-06
ILMN_1677441	128506	OCSTAMP	osteoclast stimulatory transmembrane protein	1.53806	1.06044	2.01569	4.27556e-06
ILMN_2336781	6648	SOD2	superoxide dismutase 2	0.618929	0.426712	0.811145	4.27556e-06
ILMN_3246910	100190986	LOC100190986	uncharacterized LOC100190986	-0.658123	-0.862951	-0.453294	4.45082e-06
ILMN_1675062	10398	MYL9	myosin light chain 9	1.15012	0.791522	1.50872	4.57466e-06
ILMN_1658121	5199	CFP	complement factor properdin	0.936497	0.643826	1.22917	4.80381e-06
ILMN_1785191	28978	TMEM14A	transmembrane protein 14A	0.804315	0.552892	1.05574	4.8081e-06
ILMN_1656373	54796	BNC2	basonuclin 2	-1.02268	-1.34266	-0.702704	4.85519e-06
ILMN_1793615	10873	ME3	malic enzyme 3	-0.683351	-0.897453	-0.46925	4.95345e-06
ILMN_1778523	687	KLF9	Kruppel like factor 9	0.755916	0.518992	0.99284	4.97296e-06
ILMN_1694213	51177	PLEKHO1	pleckstrin homology domain containing O1	0.615187	0.421603	0.808771	5.32668e-06
ILMN_1792075	933	CD22	CD22 molecule	-1.13601	-1.49383	-0.778189	5.39781e-06
ILMN_1756784	23413	NCS1	neuronal calcium sensor 1	0.815895	0.558465	1.07333	5.56421e-06
ILMN_1795342	79083	MLPH	melanophilin	-0.599871	-0.789417	-0.410325	5.70243e-06
ILMN_1752965	26585	GREM1	gremlin 1, DAN family BMP antagonist	1.1618	0.794493	1.52911	5.75052e-06
ILMN_1655229	23657	SLC7A11	solute carrier family 7 member 11	1.23157	0.8416	1.62153	5.88032e-06
ILMN_1702447	10644	IGF2BP2	insulin like growth factor 2 mRNA binding protein 2	0.630292	0.430551	0.830032	5.96485e-06
ILMN_1655549	89790	SIGLEC10	sialic acid binding Ig like lectin 10	1.18088	0.806383	1.55537	6.03885e-06
ILMN_1714650	115727	RASGRP4	RAS guanyl releasing protein 4	-0.756201	-0.996164	-0.516237	6.09809e-06
ILMN_3200362	25832	NBPF14	NBPF member 14	-0.669641	-0.882234	-0.457048	6.13618e-06
ILMN_1680662	163786	SASS6	SAS-6 centriolar assembly protein	-0.897506	-1.18375	-0.611259	6.53526e-06
ILMN_1670302	3101	HK3	hexokinase 3	0.783309	0.532853	1.03377	6.83518e-06
ILMN_1680856	10046	MAMLD1	mastermind like domain containing 1	0.803976	0.546126	1.06183	7.20653e-06
ILMN_1671765	23087	TRIM35	tripartite motif containing 35	0.65465	0.444287	0.865014	7.46614e-06
ILMN_1709937	3783	KCNN4	potassium calcium-activated channel subfamily N member 4	0.691258	0.468818	0.913698	7.61631e-06
ILMN_1660462	255231	MCOLN2	mucolipin 2	1.11232	0.753516	1.47112	7.94976e-06
ILMN_1790412	283876	LINC00921	long intergenic non-protein coding RNA 921	-0.638468	-0.844727	-0.432209	8.12524e-06
ILMN_1794056	25822	DNAJB5	DnaJ heat shock protein family (Hsp40) member B5	0.765023	0.517688	1.01236	8.17518e-06
ILMN_1749044	81607	NECTIN4	nectin cell adhesion molecule 4	0.598432	0.404439	0.792425	8.54839e-06
ILMN_1769388	2706	GJB2	gap junction protein beta 2	0.80385	0.542954	1.06475	8.68337e-06
ILMN_1722622	9332	CD163	CD163 molecule	-0.872594	-1.15652	-0.588672	9.08329e-06
ILMN_1733259	57413	TMIGD3	transmembrane and immunoglobulin domain containing 3	-0.84829	-1.12436	-0.572217	9.09416e-06
ILMN_2341254	90627	STARD13	StAR related lipid transfer domain containing 13	-0.58902	-0.781099	-0.39694	9.40499e-06
ILMN_1715401	4495	MT1G	metallothionein 1G	2.59172	1.74368	3.43977	9.92682e-06
ILMN_2148785	2633	GBP1	guanylate binding protein 1	0.774118	0.520719	1.02752	9.94278e-06
ILMN_1712475	9956	HS3ST2	heparan sulfate-glucosamine 3-sulfotransferase 2	-0.697426	-0.926332	-0.468521	1.03304e-05
ILMN_1843198	205	AK4	adenylate kinase 4	0.669836	0.448769	0.890902	1.15358e-05
ILMN_1791647	434	ASIP	agouti signaling protein	-0.688999	-0.918388	-0.45961	1.34072e-05
ILMN_1713058	9050	PSTPIP2	proline-serine-threonine phosphatase interacting protein 2	0.608525	0.404606	0.812444	1.47562e-05
ILMN_2349393	4192	MDK	midkine	0.682424	0.453408	0.911439	1.5038e-05
ILMN_1675191	202309	GAPT	GRB2 binding adaptor protein, transmembrane	-1.16353	-1.55478	-0.772281	1.54575e-05
ILMN_1808783	55342	STRBP	spermatid perinuclear RNA binding protein	0.678948	0.450124	0.907771	1.59863e-05
ILMN_1681296	3386	ICAM4	intercellular adhesion molecule 4 (Landsteiner-Wiener blood group)	-0.69812	-0.93515	-0.46109	1.84217e-05
ILMN_1805395	4054	LTBP3	latent transforming growth factor beta binding protein 3	0.617493	0.406545	0.828441	2.00907e-05
ILMN_1748730	11330	CTRC	chymotrypsin C	-0.591377	-0.793522	-0.389233	2.0282e-05
ILMN_1794968	123355	LRRC28	leucine rich repeat containing 28	-0.663131	-0.89024	-0.436023	2.08024e-05
ILMN_1770768	6504	SLAMF1	signaling lymphocytic activation molecule family member 1	0.665329	0.435424	0.895234	2.40865e-05
ILMN_1737184	83879	CDCA7	cell division cycle associated 7	0.649016	0.424198	0.873835	2.51376e-05
ILMN_1790689	83716	CRISPLD2	cysteine rich secretory protein LCCL domain containing 2	0.947787	0.618934	1.27664	2.56047e-05
ILMN_1668910	27141	CIDEB	cell death inducing DFFA like effector b	-1.02674	-1.38313	-0.670356	2.56802e-05
ILMN_1775486	8082	SSPN	sarcospan	0.590135	0.384059	0.796211	2.86871e-05
ILMN_2114568	115362	GBP5	guanylate binding protein 5	0.930332	0.604826	1.25584	2.94389e-05
ILMN_1700762	80714	PBX4	PBX homeobox 4	0.952155	0.618982	1.28533	2.94389e-05
ILMN_1775380	54498	SMOX	spermine oxidase	0.633216	0.411158	0.855275	3.03553e-05
ILMN_1768506	225689	MAPK15	mitogen-activated protein kinase 15	-0.618475	-0.835516	-0.401434	3.06429e-05
ILMN_2129563	143458	LDLRAD3	low density lipoprotein receptor class A domain containing 3	-0.645821	-0.87291	-0.418732	3.18252e-05
ILMN_1721626	84159	ARID5B	AT-rich interaction domain 5B	0.730124	0.472601	0.987648	3.36237e-05
ILMN_1713679	55686	MREG	melanoregulin	0.640888	0.414145	0.867631	3.50927e-05
ILMN_1652525	89853	MVB12B	multivesicular body subunit 12B	0.73513	0.474804	0.995456	3.54164e-05
ILMN_2389501	3290	HSD11B1	hydroxysteroid 11-beta dehydrogenase 1	1.50111	0.966686	2.03554	3.8986e-05
ILMN_2306540	5152	PDE9A	phosphodiesterase 9A	1.04584	0.673428	1.41826	3.90244e-05
ILMN_3240997	64411	ARAP3	ArfGAP with RhoGAP domain, ankyrin repeat and PH domain 3	0.762221	0.490555	1.03389	3.95557e-05
ILMN_1664464	5730	PTGDS	prostaglandin D2 synthase	1.26423	0.813346	1.71511	3.9798e-05
ILMN_1738147	10763	NES	nestin	0.802364	0.515488	1.08924	4.12623e-05
ILMN_1659984	4224	MEP1A	meprin A subunit alpha	0.858671	0.5514	1.16594	4.16923e-05
ILMN_2370091	27018	BEX3	brain expressed X-linked 3	0.715135	0.458663	0.971607	4.25715e-05
ILMN_2141482	5176	SERPINF1	serpin family F member 1	-1.17955	-1.60489	-0.754207	4.57437e-05
ILMN_1801043	2934	GSN	gelsolin	0.690546	0.440501	0.940591	4.88072e-05
ILMN_2400644	9901	SRGAP3	SLIT-ROBO Rho GTPase activating protein 3	-0.933784	-1.27227	-0.5953	4.97389e-05
ILMN_2121408	1839	HBEGF	heparin binding EGF like growth factor	0.955267	0.608215	1.30232	5.13386e-05
ILMN_1675878	285359	PDCL3P4	PDCL3 pseudogene 4	-0.607224	-0.828206	-0.386241	5.29612e-05
ILMN_1727798	56180	MOSPD1	motile sperm domain containing 1	0.590839	0.375749	0.805929	5.31812e-05
ILMN_1785202	6775	STAT4	signal transducer and activator of transcription 4	0.708894	0.450362	0.967427	5.46409e-05
ILMN_2125747	11151	CORO1A	coronin 1A	-0.662211	-0.903811	-0.420611	5.49401e-05
ILMN_3248910	114614	MIR155HG	MIR155 host gene	0.684448	0.433445	0.935451	5.93805e-05
ILMN_1652237	874	CBR3	carbonyl reductase 3	0.624831	0.395457	0.854204	6.04401e-05
ILMN_1659029	414918	DENND6B	DENN domain containing 6B	0.609391	0.385567	0.833215	6.08168e-05
ILMN_3236135	692099	FAM86DP	family with sequence similarity 86 member D, pseudogene	0.603899	0.381393	0.826405	6.38597e-05
ILMN_1796734	6678	SPARC	secreted protein acidic and cysteine rich	0.740832	0.467794	1.01387	6.39103e-05
ILMN_1701914	29126	CD274	CD274 molecule	0.588702	0.370914	0.80649	6.75696e-05
ILMN_2368530	9235	IL32	interleukin 32	0.669006	0.421482	0.91653	6.75874e-05
ILMN_1670672	140738	TMEM37	transmembrane protein 37	-0.867441	-1.18874	-0.54614	6.83853e-05
ILMN_1717262	10544	PROCR	protein C receptor	0.696544	0.438499	0.954589	6.83853e-05
ILMN_2103107	27299	ADAMDEC1	ADAM like decysin 1	1.33537	0.840657	1.83009	6.83853e-05
ILMN_1781626	716	C1S	complement C1s	1.18726	0.746907	1.62761	6.95131e-05
ILMN_1687442	23043	TNIK	TRAF2 and NCK interacting kinase	0.679206	0.427253	0.93116	6.9578e-05
ILMN_3239060	84626	KRBA1	KRAB-A domain containing 1	-0.628222	-0.861608	-0.394836	7.09071e-05
ILMN_1756862	80833	APOL3	apolipoprotein L3	0.585819	0.367675	0.803963	7.30554e-05
ILMN_2135756	11077	HSF2BP	heat shock transcription factor 2 binding protein	0.622692	0.390512	0.854873	7.44975e-05
ILMN_1757552	284119	CAVIN1	caveolae associated protein 1	0.998582	0.625838	1.37133	7.56406e-05
ILMN_2358560	26230	TIAM2	T cell lymphoma invasion and metastasis 2	0.96231	0.601763	1.32286	7.97172e-05
ILMN_1682459	10382	TUBB4A	tubulin beta 4A class IVa	1.04632	0.654069	1.43856	8.01316e-05
ILMN_1711439	11117	EMILIN1	elastin microfibril interfacer 1	1.08604	0.678875	1.49321	8.01316e-05
ILMN_2362346	59341	TRPV4	transient receptor potential cation channel subfamily V member 4	-0.757115	-1.042	-0.47223	8.45049e-05
ILMN_1779015	168544	ZNF467	zinc finger protein 467	-0.804041	-1.10695	-0.501135	8.56554e-05
ILMN_2342579	3575	IL7R	interleukin 7 receptor	1.35147	0.840977	1.86196	8.84725e-05
ILMN_1718299	5148	PDE6G	phosphodiesterase 6G	0.746593	0.464301	1.02889	8.96748e-05
ILMN_1717477	23362	PSD3	pleckstrin and Sec7 domain containing 3	0.617984	0.384188	0.85178	9.01712e-05
ILMN_1678353	10160	FARP1	FERM, ARH/RhoGEF and pleckstrin domain protein 1	-0.655072	-0.903225	-0.40692	9.16295e-05
ILMN_1743205	10347	ABCA7	ATP binding cassette subfamily A member 7	-0.652471	-0.899749	-0.405193	9.2242e-05
ILMN_1686109	6368	CCL23	C-C motif chemokine ligand 23	1.22304	0.759361	1.68672	9.26929e-05
ILMN_1659027	6513	SLC2A1	solute carrier family 2 member 1	0.749461	0.465218	1.0337	9.3189e-05
ILMN_3194508	8853	ASAP2	ArfGAP with SH3 domain, ankyrin repeat and PH domain 2	0.94138	0.58324	1.29952	9.82068e-05
ILMN_1771385	115361	GBP4	guanylate binding protein 4	0.749035	0.463335	1.03474	0.000101826
ILMN_1764364	284467	TAFA3	TAFA chemokine like family member 3	-0.863923	-1.19522	-0.532625	0.000110236
ILMN_1814787	3382	ICA1	islet cell autoantigen 1	0.603202	0.371642	0.834761	0.000112017
ILMN_2157240	55329	MNS1	meiosis specific nuclear structural 1	0.642438	0.394362	0.890514	0.000122336
ILMN_2105573	414062	CCL3L3	C-C motif chemokine ligand 3 like 3	0.637591	0.391042	0.884139	0.000125178
ILMN_1801443	25987	TSKU	tsukushi, small leucine rich proteoglycan	0.676836	0.414689	0.938984	0.000127802
ILMN_2387952	54463	RETREG1	reticulophagy regulator 1	0.710799	0.435065	0.986534	0.000130868
ILMN_2065773	6447	SCG5	secretogranin V	1.45958	0.892417	2.02675	0.00013391
ILMN_1759097	10962	MLLT11	MLLT11 transcription factor 7 cofactor	0.968063	0.591468	1.34466	0.000136031
ILMN_1751596	59269	HIVEP3	human immunodeficiency virus type I enhancer binding protein 3	-0.605647	-0.841539	-0.369754	0.000138174
ILMN_1766054	19	ABCA1	ATP binding cassette subfamily A member 1	0.673495	0.411084	0.935905	0.00013884
ILMN_1719695	64332	NFKBIZ	NFKB inhibitor zeta	0.651928	0.397292	0.906565	0.000143403
ILMN_1751572	7088	TLE1	TLE family member 1, transcriptional corepressor	0.646133	0.392418	0.899847	0.000154851
ILMN_1715131	1236	CCR7	C-C motif chemokine receptor 7	0.970273	0.588607	1.35194	0.000158389
ILMN_1701483	6855	SYP	synaptophysin	0.596746	0.361811	0.831681	0.000160327
ILMN_1716105	91662	NLRP12	NLR family pyrin domain containing 12	-0.992174	-1.38339	-0.600957	0.000163593
ILMN_2384056	2852	GPER1	G protein-coupled estrogen receptor 1	1.37235	0.830739	1.91395	0.000165739
ILMN_2227248	89886	SLAMF9	SLAM family member 9	0.977378	0.591284	1.36347	0.000167797
ILMN_2053829	643866	CBLN3	cerebellin 3 precursor	0.6906	0.417657	0.963544	0.000168923
ILMN_1671703	59	ACTA2	actin alpha 2, smooth muscle	0.75557	0.456534	1.05461	0.000171732
ILMN_2078592	84830	ADTRP	androgen dependent TFPI regulating protein	0.842847	0.509245	1.17645	0.000171732
ILMN_1741350	80321	CEP70	centrosomal protein 70	0.757093	0.456854	1.05733	0.000176164
ILMN_2404625	27040	LAT	linker for activation of T cells	0.74008	0.445319	1.03484	0.0001866
ILMN_1791232	200734	SPRED2	sprouty related EVH1 domain containing 2	0.618978	0.371509	0.866446	0.000196689
ILMN_1686555	2534	FYN	FYN proto-oncogene, Src family tyrosine kinase	0.934144	0.560614	1.30767	0.000196945
ILMN_1805561	6563	SLC14A1	solute carrier family 14 member 1 (Kidd blood group)	-0.624004	-0.873748	-0.374261	0.000199539
ILMN_3246465	692073	SNORA16A	small nucleolar RNA, H/ACA box 16A	-0.617091	-0.864243	-0.369939	0.000201734
ILMN_1728049	140576	S100A16	S100 calcium binding protein A16	0.63894	0.382196	0.895685	0.00021122
ILMN_1728107	2788	GNG7	G protein subunit gamma 7	-0.83394	-1.16954	-0.498344	0.00021486
ILMN_1779147	8507	ENC1	ectodermal-neural cortex 1	-0.588715	-0.826074	-0.351355	0.000220048
ILMN_1656501	1847	DUSP5	dual specificity phosphatase 5	0.701326	0.418295	0.984357	0.000221357
ILMN_1695316	64116	SLC39A8	solute carrier family 39 member 8	0.770109	0.45882	1.0814	0.000225498
ILMN_1781388	5239	PGM5	phosphoglucomutase 5	1.0408	0.616898	1.46469	0.000250099
ILMN_1805807	7781	SLC30A3	solute carrier family 30 member 3	1.12349	0.665599	1.58138	0.00025206
ILMN_1790537	116028	RMI2	RecQ mediated genome instability 2	0.649798	0.384639	0.914957	0.000256435
ILMN_1807423	10643	IGF2BP3	insulin like growth factor 2 mRNA binding protein 3	0.621241	0.366865	0.875616	0.000267611
ILMN_1756131	284837	AATBC	apoptosis associated transcript in bladder cancer	-0.816054	-1.15123	-0.480874	0.000278938
ILMN_2049766	9603	NFE2L3	nuclear factor, erythroid 2 like 3	0.860109	0.503795	1.21642	0.000311983
ILMN_2319952	7421	VDR	vitamin D receptor	0.709424	0.415325	1.00352	0.000314939
ILMN_1690170	1382	CRABP2	cellular retinoic acid binding protein 2	1.1551	0.676013	1.63419	0.00031548
ILMN_1775170	4501	MT1X	metallothionein 1X	1.3529	0.789064	1.91674	0.000335897
ILMN_2233783	952	CD38	CD38 molecule	0.903477	0.524355	1.2826	0.000368449
ILMN_3200140	645638	WFDC21P	WAP four-disulfide core domain 21, pseudogene	0.918206	0.530836	1.30558	0.000393748
ILMN_2136446	8727	CTNNAL1	catenin alpha like 1	0.99398	0.573556	1.41441	0.000407905
ILMN_1744381	5054	SERPINE1	serpin family E member 1	0.611581	0.352121	0.871042	0.000424012
ILMN_1744912	2017	CTTN	cortactin	0.815696	0.467839	1.16355	0.000450605
ILMN_1807894	23428	SLC7A8	solute carrier family 7 member 8	0.76642	0.437177	1.09566	0.00049714
ILMN_2157099	8900	CCNA1	cyclin A1	0.828372	0.47242	1.18432	0.000497818
ILMN_1811470	26499	PLEK2	pleckstrin 2	0.59743	0.340086	0.854774	0.000514738
ILMN_1756701	79154	DHRS11	dehydrogenase/reductase 11	0.90539	0.514402	1.29638	0.000530788
ILMN_1704973	1757	SARDH	sarcosine dehydrogenase	0.653548	0.371004	0.936093	0.000537914
ILMN_1714253	181	AGRP	agouti related neuropeptide	-0.752488	-1.07799	-0.426989	0.000540798
ILMN_1666305	1033	CDKN3	cyclin dependent kinase inhibitor 3	0.84493	0.4794	1.21046	0.000540902
ILMN_2229839	5912	RAP2B	RAP2B, member of RAS oncogene family	-0.596847	-0.85713	-0.336564	0.00059779
ILMN_2160476	6367	CCL22	C-C motif chemokine ligand 22	1.41889	0.799373	2.03841	0.000606057
ILMN_1716265	283209	PGM2L1	phosphoglucomutase 2 like 1	0.629667	0.354215	0.905119	0.000620599
ILMN_1788166	7272	TTK	TTK protein kinase	0.717197	0.403048	1.03135	0.000629433
ILMN_2381476	51062	ATL1	atlastin GTPase 1	0.590903	0.331377	0.85043	0.000649763
ILMN_1665865	3487	IGFBP4	insulin like growth factor binding protein 4	0.662294	0.370884	0.953704	0.000662411
ILMN_2129572	2152	F3	coagulation factor III, tissue factor	0.882684	0.493801	1.27157	0.00067052
ILMN_1716797	9936	CD302	CD302 molecule	-0.637688	-0.918937	-0.356438	0.000677458
ILMN_2316236	84525	HOPX	HOP homeobox	0.881934	0.492852	1.27102	0.000678766
ILMN_1670238	8318	CDC45	cell division cycle 45	1.04509	0.582181	1.508	0.000712819
ILMN_1712914	10501	SEMA6B	semaphorin 6B	0.702255	0.390213	1.0143	0.000739022
ILMN_1671509	6348	CCL3	C-C motif chemokine ligand 3	0.630669	0.349886	0.911451	0.000756426
ILMN_1747355	6349	CCL3L1	C-C motif chemokine ligand 3 like 1	0.618678	0.341971	0.895385	0.000796786
ILMN_1756928	6252	RTN1	reticulon 1	0.685407	0.378849	0.991965	0.000796786
ILMN_1653001	91768	CABLES1	Cdk5 and Abl enzyme substrate 1	-0.706108	-1.0238	-0.388417	0.00085067
ILMN_2413779	26470	SEZ6L2	seizure related 6 homolog like 2	0.940054	0.516619	1.36349	0.000862325
ILMN_1853824	4248	MGAT3	mannosyl (beta-1,4-)-glycoprotein beta-1,4-N-acetylglucosaminyltransferase	0.687561	0.377671	0.997451	0.000866355
ILMN_1775501	3553	IL1B	interleukin 1 beta	0.935569	0.513772	1.35737	0.000869491
ILMN_1787813	6526	SLC5A3	solute carrier family 5 member 3	-0.812467	-1.17931	-0.445623	0.000885105
ILMN_1789502	2239	GPC4	glypican 4	0.910382	0.499052	1.32171	0.000892388
ILMN_2109416	256236	NAPSB	napsin B aspartic peptidase, pseudogene	-1.34015	-1.94587	-0.734432	0.000894657
ILMN_1789094	22981	NINL	ninein like	0.652735	0.357638	0.947832	0.000897294
ILMN_2067656	894	CCND2	cyclin D2	1.1364	0.621492	1.65132	0.000918004
ILMN_1662390	253982	ASPHD1	aspartate beta-hydroxylase domain containing 1	0.853763	0.466113	1.24141	0.000941212
ILMN_1747197	84102	SLC41A2	solute carrier family 41 member 2	0.626927	0.342171	0.911684	0.000943438
ILMN_3250257	94	ACVRL1	activin A receptor like type 1	0.607537	0.330984	0.884089	0.000966005
ILMN_2266595	353514	LILRA5	leukocyte immunoglobulin like receptor A5	-0.72404	-1.05381	-0.394272	0.000970659
ILMN_1702787	64218	SEMA4A	semaphorin 4A	0.595354	0.322403	0.868305	0.00104656
ILMN_2104295	130733	TMEM178A	transmembrane protein 178A	0.593822	0.321562	0.866082	0.00104656
ILMN_1773427	23189	KANK1	KN motif and ankyrin repeat domains 1	0.895018	0.483205	1.30683	0.00108789
ILMN_1676213	27286	SRPX2	sushi repeat containing protein X-linked 2	0.586326	0.315682	0.85697	0.00112269
ILMN_1715684	3914	LAMB3	laminin subunit beta 3	0.784149	0.421521	1.14678	0.00114109
ILMN_1688480	595	CCND1	cyclin D1	1.3811	0.741744	2.02047	0.00115122
ILMN_1787529	719	C3AR1	complement C3a receptor 1	-0.807854	-1.18373	-0.431982	0.0012167
ILMN_1653466	57801	HES4	hes family bHLH transcription factor 4	0.609233	0.325531	0.892935	0.00122521
ILMN_1808707	6624	FSCN1	fascin actin-bundling protein 1	0.791546	0.422476	1.16062	0.00124394
ILMN_1801377	222962	SLC29A4	solute carrier family 29 member 4	-0.917696	-1.34569	-0.489699	0.00124744
ILMN_2124802	4496	MT1H	metallothionein 1H	1.64452	0.876691	2.41235	0.00125962
ILMN_2214473	445328	ARHGEF35	Rho guanine nucleotide exchange factor 35	0.605014	0.321748	0.888281	0.00130104
ILMN_1765641	10371	SEMA3A	semaphorin 3A	0.606514	0.322457	0.890571	0.00130578
ILMN_1765796	2026	ENO2	enolase 2	0.710241	0.377552	1.04293	0.00130592
ILMN_1679826	8530	CST7	cystatin F	0.678424	0.360602	0.996247	0.00130592
ILMN_1760315	220001	VWCE	von Willebrand factor C and EGF domains	0.757482	0.40175	1.11321	0.00134181
ILMN_1669409	11326	VSIG4	V-set and immunoglobulin domain containing 4	-0.882532	-1.29897	-0.466092	0.00141627
ILMN_1701558	4130	MAP1A	microtubule associated protein 1A	0.628583	0.331962	0.925204	0.00141627
ILMN_1739222	2119	ETV5	ETS variant 5	0.696441	0.36701	1.02587	0.0014516
ILMN_1812091	54757	FAM20A	FAM20A golgi associated secretory pathway pseudokinase	0.700161	0.368764	1.03156	0.00145673
ILMN_1709634	134147	CMBL	carboxymethylenebutenolidase homolog	-0.671381	-0.989744	-0.353018	0.00148182
ILMN_1780334	3759	KCNJ2	potassium voltage-gated channel subfamily J member 2	-0.587657	-0.866868	-0.308446	0.00150766
ILMN_1731785	5005	ORM2	orosomucoid 2	1.42262	0.74646	2.09878	0.0015128
ILMN_2405324	163702	IFNLR1	interferon lambda receptor 1	0.641404	0.335075	0.947734	0.00159742
ILMN_2374865	467	ATF3	activating transcription factor 3	0.601353	0.312872	0.889834	0.00167759
ILMN_1809590	51659	GINS2	GINS complex subunit 2	0.831947	0.431184	1.23271	0.00175081
ILMN_1651800	2948	GSTM4	glutathione S-transferase mu 4	0.588711	0.303893	0.873529	0.00183386
ILMN_1682099	388121	TNFAIP8L3	TNF alpha induced protein 8 like 3	0.748747	0.386204	1.11129	0.00184852
ILMN_1751901	81615	TMEM163	transmembrane protein 163	1.06169	0.543744	1.57964	0.00199861
ILMN_2367883	2669	GEM	GTP binding protein overexpressed in skeletal muscle	0.856501	0.438112	1.27489	0.00202199
ILMN_1787115	25937	WWTR1	WW domain containing transcription regulator 1	0.719247	0.366537	1.07196	0.00210658
ILMN_1765274	11131	CAPN11	calpain 11	0.699952	0.356563	1.04334	0.00211669
ILMN_2202948	699	BUB1	BUB1 mitotic checkpoint serine/threonine kinase	0.666263	0.338735	0.993791	0.00216866
ILMN_1716397	143903	LAYN	layilin	0.655091	0.332824	0.977358	0.00218209
ILMN_1656837	5947	RBP1	retinol binding protein 1	-0.870523	-1.29933	-0.441719	0.00220704
ILMN_1691846	50486	G0S2	G0/G1 switch 2	1.07809	0.54452	1.61166	0.0023042
ILMN_1683450	113130	CDCA5	cell division cycle associated 5	0.755984	0.379549	1.13242	0.00244014
ILMN_1738558	8601	RGS20	regulator of G protein signaling 20	0.791476	0.396388	1.18656	0.0025013
ILMN_1708934	133	ADM	adrenomedullin	0.736731	0.368859	1.1046	0.00250801
ILMN_1796589	9319	TRIP13	thyroid hormone receptor interactor 13	0.591898	0.295754	0.888041	0.00255681
ILMN_1725320	6614	SIGLEC1	sialic acid binding Ig like lectin 1	-0.669696	-1.00514	-0.334253	0.00258753
ILMN_2339294	10990	LILRB5	leukocyte immunoglobulin like receptor B5	-0.752531	-1.13023	-0.374831	0.0026392
ILMN_1682775	1906	EDN1	endothelin 1	0.746424	0.37096	1.12189	0.00269063
ILMN_1696584	5004	ORM1	orosomucoid 1	1.98857	0.98742	2.98972	0.00271562
ILMN_1654204	85479	DNAJC5B	DnaJ heat shock protein family (Hsp40) member C5 beta	0.601896	0.298301	0.905492	0.00276643
ILMN_1786065	29128	UHRF1	ubiquitin like with PHD and ring finger domains 1	0.705938	0.349792	1.06208	0.00276711
ILMN_1801216	6286	S100P	S100 calcium binding protein P	1.10383	0.546797	1.66086	0.00277158
ILMN_1670490	10630	PDPN	podoplanin	0.828894	0.408793	1.24899	0.00290006
ILMN_1774733	8651	SOCS1	suppressor of cytokine signaling 1	0.598254	0.293677	0.902832	0.00303255
ILMN_1813561	85477	SCIN	scinderin	-0.601175	-0.909626	-0.292724	0.00326539
ILMN_1660806	1466	CSRP2	cysteine and glycine rich protein 2	0.843122	0.409714	1.27653	0.00332959
ILMN_1656904	6509	SLC1A4	solute carrier family 1 member 4	0.731666	0.355133	1.1082	0.0033644
ILMN_1849494	22979	EFR3B	EFR3 homolog B	0.683109	0.331017	1.0352	0.00342006
ILMN_1769615	23768	FLRT2	fibronectin leucine rich transmembrane protein 2	0.716933	0.347288	1.08658	0.00342793
ILMN_1676363	89858	SIGLEC12	sialic acid binding Ig like lectin 12 (gene/pseudogene)	0.981755	0.473484	1.49003	0.00357554
ILMN_1696659	55901	THSD1	thrombospondin type 1 domain containing 1	0.795088	0.38313	1.20705	0.00360655
ILMN_1805842	2273	FHL1	four and a half LIM domains 1	0.744826	0.358602	1.13105	0.00363387
ILMN_1776905	653567	TMEM236	transmembrane protein 236	0.699717	0.336413	1.06302	0.00367574
ILMN_1680192	200315	APOBEC3A	apolipoprotein B mRNA editing enzyme catalytic subunit 3A	-1.04275	-1.586	-0.499498	0.00380725
ILMN_2322552	10787	NCKAP1	NCK associated protein 1	0.608548	0.291494	0.925602	0.00380725
ILMN_1708348	101	ADAM8	ADAM metallopeptidase domain 8	0.742061	0.354938	1.12918	0.0038621
ILMN_1811313	6586	SLIT3	slit guidance ligand 3	-0.938213	-1.42947	-0.446961	0.00401518
ILMN_1780671	26030	PLEKHG3	pleckstrin homology and RhoGEF domain containing G3	0.742018	0.353409	1.13063	0.00402058
ILMN_1726624	219539	YPEL4	yippee like 4	0.601202	0.285628	0.916776	0.00411013
ILMN_1699695	27242	TNFRSF21	TNF receptor superfamily member 21	0.796775	0.376784	1.21677	0.00428725
ILMN_1733831	79605	PGBD5	piggyBac transposable element derived 5	0.598541	0.282479	0.914604	0.00436072
ILMN_2381899	10133	OPTN	optineurin	0.601877	0.282922	0.920833	0.00450553
ILMN_1738207	1154	CISH	cytokine inducible SH2 containing protein	0.663476	0.310677	1.01628	0.00466594
ILMN_2396020	1848	DUSP6	dual specificity phosphatase 6	0.639049	0.297527	0.980571	0.00487062
ILMN_1811933	6470	SHMT1	serine hydroxymethyltransferase 1	-0.695421	-1.06793	-0.322912	0.00495972
ILMN_2073758	4321	MMP12	matrix metallopeptidase 12	1.34479	0.621483	2.06809	0.00512962
ILMN_1801939	9133	CCNB2	cyclin B2	0.637295	0.294477	0.980114	0.00513428
ILMN_2349459	332	BIRC5	baculoviral IAP repeat containing 5	0.635058	0.293103	0.977014	0.00518602
ILMN_1747344	3563	IL3RA	interleukin 3 receptor subunit alpha	0.625214	0.286663	0.963766	0.00544526
ILMN_1753139	124220	ZG16B	zymogen granule protein 16B	0.587722	0.267552	0.907893	0.00574745
ILMN_1807969	9627	SNCAIP	synuclein alpha interacting protein	0.667952	0.303659	1.03225	0.00580564
ILMN_1806037	7083	TK1	thymidine kinase 1	0.635167	0.288257	0.982077	0.00587817
ILMN_1750373	3730	ANOS1	anosmin 1	-0.640491	-0.990411	-0.290571	0.00588908
ILMN_1661631	11026	LILRA3	leukocyte immunoglobulin like receptor A3	0.738743	0.331606	1.14588	0.00634695
ILMN_1770338	4071	TM4SF1	transmembrane 4 L six family member 1	0.850612	0.381631	1.31959	0.00636438
ILMN_1815184	259266	ASPM	abnormal spindle microtubule assembly	0.812461	0.363748	1.26118	0.00645308
ILMN_1738220	340206	TREML3P	triggering receptor expressed on myeloid cells like 3, pseudogene	0.619103	0.276467	0.96174	0.00657649
ILMN_3236653	6060	RNU1-4	RNA, U1 small nuclear 4	-0.728947	-1.13422	-0.323677	0.00683397
ILMN_1796349	10924	SMPDL3A	sphingomyelin phosphodiesterase acid like 3A	0.631755	0.280156	0.983353	0.0068902
ILMN_1682015	51083	GAL	galanin and GMAP prepropeptide	1.23998	0.547472	1.93249	0.00710026
ILMN_2412384	9134	CCNE2	cyclin E2	0.719691	0.31717	1.12221	0.00719148
ILMN_1731157	58529	MYOZ1	myozenin 1	0.596973	0.263059	0.930887	0.00719483
ILMN_1783593	6357	CCL13	C-C motif chemokine ligand 13	0.692585	0.300947	1.08422	0.00783495
ILMN_2212909	9833	MELK	maternal embryonic leucine zipper kinase	0.641467	0.277102	1.00583	0.00812894
ILMN_1759933	245802	MS4A6E	membrane spanning 4-domains A6E	1.12605	0.482802	1.7693	0.00850484
ILMN_1729801	6279	S100A8	S100 calcium binding protein A8	0.628571	0.267364	0.989778	0.00893717
ILMN_1776519	5909	RAP1GAP	RAP1 GTPase activating protein	0.703277	0.298006	1.10855	0.00912641
ILMN_3247533	641298	SMG1P1	SMG1 pseudogene 1	-0.627169	-0.989905	-0.264434	0.00942175
ILMN_1745356	4283	CXCL9	C-X-C motif chemokine ligand 9	0.874894	0.365522	1.38427	0.00989584
ILMN_1680102	219833	C11orf45	chromosome 11 open reading frame 45	0.796379	0.330655	1.2621	0.0102503
ILMN_1740875	2358	FPR2	formyl peptide receptor 2	0.626071	0.255811	0.996331	0.0112154
ILMN_1665235	10491	CRTAP	cartilage associated protein	-0.65967	-1.05176	-0.267579	0.0116582
ILMN_1792363	9622	KLK4	kallikrein related peptidase 4	0.845492	0.340822	1.35016	0.0120079
ILMN_1705297	4608	MYBPH	myosin binding protein H	0.59947	0.241451	0.95749	0.0120512
ILMN_3298511	728537	C2orf92	chromosome 2 open reading frame 92	0.678596	0.271614	1.08558	0.0124197
ILMN_2064725	196410	METTL7B	methyltransferase like 7B	0.840315	0.334618	1.34601	0.0127328
ILMN_1711888	23242	COBL	cordon-bleu WH2 repeat protein	0.617327	0.245382	0.989273	0.0128478
ILMN_1713638	348938	NIPAL4	NIPA like domain containing 4	0.894222	0.353832	1.43461	0.0131264
ILMN_1720373	8140	SLC7A5	solute carrier family 7 member 5	0.591738	0.232285	0.951191	0.0136396
ILMN_1680132	23705	CADM1	cell adhesion molecule 1	-0.773948	-1.24476	-0.303137	0.0137915
ILMN_2171384	6374	CXCL5	C-X-C motif chemokine ligand 5	1.17567	0.458418	1.89291	0.0140835
ILMN_2221808	26220	DGCR5	DiGeorge syndrome critical region gene 5	-0.867104	-1.40231	-0.331897	0.0154056
ILMN_1662038	9215	LARGE1	LARGE xylosyl- and glucuronyltransferase 1	0.604462	0.230105	0.978818	0.0158012
ILMN_1674386	5307	PITX1	paired like homeodomain 1	0.610045	0.23061	0.989481	0.0162836
ILMN_1670899	2201	FBN2	fibrillin 2	-0.883459	-1.43874	-0.328174	0.0176457
ILMN_1682139	26064	RAI14	retinoic acid induced 14	0.609419	0.222292	0.996545	0.0190227
ILMN_1685703	8309	ACOX2	acyl-CoA oxidase 2	0.60004	0.216446	0.983633	0.0198585
ILMN_2413158	5420	PODXL	podocalyxin like	0.776975	0.279821	1.27413	0.0199778
ILMN_1749415	3758	KCNJ1	potassium voltage-gated channel subfamily J member 1	0.867429	0.309663	1.4252	0.0206676
ILMN_1751444	64151	NCAPG	non-SMC condensin I complex subunit G	0.72743	0.258501	1.19636	0.0210212
ILMN_1678170	4311	MME	membrane metalloendopeptidase	0.75396	0.256936	1.25098	0.024353
ILMN_1682993	4818	NKG7	natural killer cell granule protein 7	0.822351	0.279709	1.36499	0.0244788
ILMN_1686097	7153	TOP2A	DNA topoisomerase II alpha	0.662211	0.221798	1.10262	0.0256918
ILMN_1688231	54210	TREM1	triggering receptor expressed on myeloid cells 1	0.620939	0.20457	1.03731	0.0270768
ILMN_1761312	1393	CRHBP	corticotropin releasing hormone binding protein	-0.77965	-1.30899	-0.250307	0.0291929
ILMN_2333670	6035	RNASE1	ribonuclease A family member 1, pancreatic	-1.10671	-1.86279	-0.350638	0.0304132
ILMN_1786444	4023	LPL	lipoprotein lipase	0.58804	0.18111	0.994969	0.0328744
ILMN_1780546	5008	OSM	oncostatin M	0.81104	0.249528	1.37255	0.0329782
ILMN_1663390	991	CDC20	cell division cycle 20	0.693723	0.210275	1.17717	0.0341729
ILMN_2049184	1776	DNASE1L3	deoxyribonuclease 1 like 3	-0.801524	-1.36023	-0.242818	0.0342081
ILMN_1720048	6347	CCL2	C-C motif chemokine ligand 2	-0.602833	-1.02628	-0.179385	0.0357282
ILMN_2148469	65997	RASL11B	RAS like family 11 member B	0.675877	0.197411	1.15434	0.0374484
ILMN_1747016	55165	CEP55	centrosomal protein 55	0.658801	0.189217	1.12839	0.0388722
ILMN_1749324	1807	DPYS	dihydropyrimidinase	-0.703485	-1.21208	-0.194894	0.0421813
ILMN_1735764	3357	HTR2B	5-hydroxytryptamine receptor 2B	-0.59899	-1.03295	-0.165033	0.0427411
ILMN_2301083	11065	UBE2C	ubiquitin conjugating enzyme E2 C	0.622707	0.16537	1.08004	0.0459512
ILMN_2094266	54626	HES2	hes family bHLH transcription factor 2	0.696956	0.178276	1.21564	0.0494684
ILMN_1791759	3627	CXCL10	C-X-C motif chemokine ligand 10	0.691901	0.160449	1.22335	0.0585199
ILMN_1654411	6362	CCL18	C-C motif chemokine ligand 18	0.799486	0.162511	1.43646	0.07001
ILMN_1784532	169044	COL22A1	collagen type XXII alpha 1 chain	0.844325	0.141864	1.54679	0.0853261
ILMN_2348487	84658	ADGRE3	adhesion G protein-coupled receptor E3	0.740635	0.111591	1.36968	0.093427
