# Supplementary material for: Large-Scale Gene Expression Signatures Reveal a Microbicidal Pattern of Activation in Mycobacterium leprae-Infected Monocyte-Derived Macrophages With Low Multiplicity of Infection
Source: Front Immunol. 2021 Apr 16;12:647832. doi: 10.3389/fimmu.2021.647832 (PMC8085500; doi:10.3389/fimmu.2021.647832)
Supplement: Supplementary file 3 [file Table_2.xlsx]

## Sheet: go_up_res
ID	Description	GeneRatio	BgRatio	FDR	Genes	Count
GO:0071294	cellular response to zinc ion	7/294	19/16851	7.96538e-05	MT1A/MT1F/MT1E/MT2A/MT1G/MT1X/MT1H	7
GO:0002791	regulation of peptide secretion	27/294	477/16851	9.00942e-05	CCL5/SOX4/RHBDF2/ZC3H12A/TNFAIP3/TNFRSF4/KCNN4/GBP1/MDK/CD274/SLC2A1/ICA1/CCR7/GPER1/ADTRP/CD38/CCL3/IL1B/ORM2/ORM1/SOCS1/ADAM8/TNFRSF21/MMP12/S100A8/LPL/OSM	27
GO:0050663	cytokine secretion	18/294	225/16851	9.00942e-05	ZC3H12A/TNFAIP3/MCOLN2/GBP1/MDK/GBP5/CD274/ABCA1/CCR7/CCL3/IL1B/ORM2/ORM1/SOCS1/TNFRSF21/MMP12/LPL/OSM	18
GO:0050708	regulation of protein secretion	26/294	450/16851	9.00942e-05	CCL5/SOX4/RHBDF2/ZC3H12A/TNFAIP3/TNFRSF4/KCNN4/GBP1/MDK/CD274/SLC2A1/ICA1/CCR7/GPER1/ADTRP/CD38/CCL3/IL1B/ORM2/ORM1/SOCS1/ADAM8/TNFRSF21/MMP12/LPL/OSM	26
GO:0032103	positive regulation of response to external stimulus	21/294	307/16851	9.00942e-05	CCL5/C3/CYP27B1/CCL4/TGM2/MDK/GBP5/NFKBIZ/CCR7/SERPINE1/F3/CCL3/IL1B/EDN1/ADAM8/OPTN/S100A8/FPR2/LPL/OSM/CXCL10	21
GO:0050727	regulation of inflammatory response	24/294	404/16851	0.000110295	CCL5/TNFAIP6/C3/ZC3H12A/TNFAIP3/TGM2/CFB/CFP/SIGLEC10/MDK/GBP5/C1S/NFKBIZ/CCR7/GPER1/SERPINE1/CCL3/IL1B/CST7/ADAM8/S100A8/FPR2/LPL/OSM	24
GO:0097529	myeloid leukocyte migration	15/294	168/16851	0.000134144	CCL5/GREM1/MCOLN2/MDK/EMILIN1/CCL23/CCR7/SERPINE1/CCL3/EDN1/ADAM8/CCL13/S100A8/FPR2/CXCL10	15
GO:0002526	acute inflammatory response	14/294	154/16851	0.000241073	C3/PTGES/CFB/CFP/C1S/CCR7/F3/IL1B/ORM2/ORM1/ADAM8/S100A8/TREM1/OSM	14
GO:0072507	divalent inorganic cation homeostasis	23/294	409/16851	0.000280569	CCL5/CYP27B1/PKD2/TGM2/SNX10/NCS1/MCOLN2/CCL23/CCR7/GPER1/FYN/SLC30A3/VDR/CD38/CCL3/TMEM178A/FAM20A/ADM/EDN1/CCL13/S100A8/CXCL9/CXCL10	23
GO:0032611	interleukin-1 beta production	10/294	92/16851	0.000995052	ZC3H12A/TNFAIP3/GBP5/ABCA1/CCR7/CCL3/IL1B/ORM2/ORM1/LPL	10
GO:0002690	positive regulation of leukocyte chemotaxis	9/294	81/16851	0.00198036	CCL5/CCL4/MDK/CCR7/SERPINE1/CCL3/EDN1/FPR2/CXCL10	9
GO:0002694	regulation of leukocyte activation	23/294	484/16851	0.00229628	CCL5/ZC3H12A/TNFAIP3/TNFRSF4/EBI3/CLCF1/MDK/GSN/CD274/IL7R/NFKBIZ/CCR7/GPER1/LAT/FYN/CD38/CCL3/IL1B/CST7/SOCS1/ADAM8/TNFRSF21/GAL	23
GO:0072503	cellular divalent inorganic cation homeostasis	20/294	389/16851	0.00255742	CCL5/PKD2/TGM2/NCS1/MCOLN2/CCL23/CCR7/GPER1/FYN/SLC30A3/VDR/CD38/CCL3/TMEM178A/ADM/EDN1/CCL13/S100A8/CXCL9/CXCL10	20
GO:0002250	adaptive immune response	19/294	359/16851	0.00260375	C3/ZC3H12A/TNFAIP3/EBI3/CLCF1/C1RL/SIGLEC10/MCOLN2/SLAMF1/CD274/C1S/IL7R/NFKBIZ/LAT/FYN/IL1B/SEMA4A/TNFRSF21/LILRA3	19
GO:1903317	regulation of protein maturation	10/294	110/16851	0.00274488	C3/SOX4/CFB/CFP/GSN/C1S/SERPINE1/IL1B/CST7/ADAM8	10
GO:0051235	maintenance of location	16/294	282/16851	0.00415221	C3/ZC3H12A/PKD2/MCOLN2/GSN/ABCA1/CCR7/GPER1/SLC30A3/CCL3/IL1B/ASPM/S100A8/CXCL9/LPL/CXCL10	16
GO:0032496	response to lipopolysaccharide	16/294	289/16851	0.00515743	CCL5/PTGES/CYP27B1/ZC3H12A/TNFAIP3/GJB2/SPARC/ABCA1/CCR7/SERPINE1/CCL3/IL1B/ADM/EDN1/S100A8/CXCL10	16
GO:0090289	regulation of osteoclast proliferation	3/294	5/16851	0.00515743	TNFAIP3/OCSTAMP/GREM1	3
GO:1905954	positive regulation of lipid localization	8/294	77/16851	0.00557865	C3/ZC3H12A/PLTP/ABCA1/IL1B/EDN1/GAL/LPL	8
GO:0050921	positive regulation of chemotaxis	10/294	129/16851	0.00762468	CCL5/CCL4/MDK/CCR7/SERPINE1/F3/CCL3/EDN1/FPR2/CXCL10	10
GO:0045926	negative regulation of growth	14/294	243/16851	0.00773037	CYP27B1/MT1A/SOCS2/MT1F/MT1E/MT2A/GREM1/MT1G/MT1X/ACVRL1/MT1H/FHL1/GAL/MYOZ1	14
GO:0032534	regulation of microvillus assembly	3/294	6/16851	0.00773037	FSCN1/RAP1GAP/PODXL	3
GO:0042362	fat-soluble vitamin biosynthetic process	4/294	15/16851	0.00798552	CYP27B1/PLTP/VDR/IL1B	4
GO:0120032	regulation of plasma membrane bounded cell projection assembly	11/294	160/16851	0.00810666	DPYSL3/FNBP1L/MNS1/CCR7/PLEK2/KANK1/FSCN1/NCKAP1/RAP1GAP/COBL/PODXL	11
GO:0046850	regulation of bone remodeling	6/294	45/16851	0.00816575	SIGLEC15/TNFAIP3/GREM1/MDK/CD38/ADAM8	6
GO:0070838	divalent metal ion transport	20/294	448/16851	0.00816575	CCL5/CYP27B1/CCL4/PKD2/NCS1/KCNN4/MCOLN2/CCR7/GPER1/FYN/SLC39A8/SLC30A3/VDR/CCL3/SLC41A2/TMEM163/GEM/CXCL9/NIPAL4/CXCL10	20
GO:0030033	microvillus assembly	4/294	16/16851	0.00875707	TNIK/FSCN1/RAP1GAP/PODXL	4
GO:0060558	regulation of calcidiol 1-monooxygenase activity	3/294	7/16851	0.0103011	CYP27B1/VDR/IL1B	3
GO:1903034	regulation of response to wounding	11/294	169/16851	0.0110763	TNFAIP3/SIGLEC10/MDK/HBEGF/ADTRP/SERPINE1/F3/KANK1/EDN1/PDPN/MYOZ1	11
GO:0034341	response to interferon-gamma	11/294	172/16851	0.0127343	CCL5/CYP27B1/GBP2/MT2A/GBP1/GBP5/GSN/GBP4/CCL3/EDN1/SOCS1	11
GO:0120034	positive regulation of plasma membrane bounded cell projection assembly	8/294	94/16851	0.0128813	DPYSL3/FNBP1L/MNS1/CCR7/PLEK2/FSCN1/NCKAP1/COBL	8
GO:1901342	regulation of vasculature development	18/294	402/16851	0.0134932	C3/ZC3H12A/TNFAIP3/NIBAN2/SOD2/GREM1/MDK/SPARC/EMILIN1/GPER1/SERPINE1/F3/IL1B/ACVRL1/SEMA4A/SRPX2/ADM/CXCL10	18
GO:0070661	leukocyte proliferation	14/294	267/16851	0.0134932	CCL5/TNFAIP3/TNFRSF4/EBI3/CLCF1/OCSTAMP/GREM1/CD274/IL7R/FYN/CD38/IL1B/TNFRSF21/GAL	14
GO:0043551	regulation of phosphatidylinositol 3-kinase activity	6/294	52/16851	0.0139441	SOCS2/CCR7/TNFAIP8L3/SOCS1/CISH/FPR2	6
GO:0050863	regulation of T cell activation	15/294	302/16851	0.0139441	CCL5/ZC3H12A/EBI3/MDK/GSN/CD274/IL7R/NFKBIZ/CCR7/LAT/FYN/IL1B/SOCS1/ADAM8/TNFRSF21	15
GO:0022409	positive regulation of cell-cell adhesion	13/294	245/16851	0.0180609	CCL5/EBI3/MDK/CD274/IL7R/NFKBIZ/CCR7/FYN/IL1B/PDPN/SOCS1/ADAM8/PODXL	13
GO:0050807	regulation of synapse organization	12/294	214/16851	0.0181494	SLITRK4/ABHD17C/EPHB1/SLC7A11/SPARC/FYN/GPC4/SEMA4A/SRPX2/ETV5/FLRT2/CDC20	12
GO:0050691	regulation of defense response to virus by host	5/294	37/16851	0.0193383	ZC3H12A/TNFAIP3/IL1B/IFNLR1/MMP12	5
GO:0031349	positive regulation of defense response	20/294	495/16851	0.0198759	CCL5/C3/PSME2/TNFAIP3/TGM2/MDK/GBP5/NFKBIZ/CCR7/FYN/SERPINE1/CCL3/IL1B/ADAM8/OPTN/MMP12/S100A8/FPR2/LPL/OSM	20
GO:0050803	regulation of synapse structure or activity	12/294	218/16851	0.0198759	SLITRK4/ABHD17C/EPHB1/SLC7A11/SPARC/FYN/GPC4/SEMA4A/SRPX2/ETV5/FLRT2/CDC20	12
GO:0032350	regulation of hormone metabolic process	5/294	38/16851	0.0206607	CYP27B1/VDR/IL1B/ADM/GAL	5
GO:0046849	bone remodeling	7/294	80/16851	0.0206607	SIGLEC15/TNFAIP3/SNX10/GREM1/MDK/CD38/ADAM8	7
GO:0051604	protein maturation	14/294	286/16851	0.0209264	C3/SOX4/TSPAN33/CFB/CFP/GSN/C1S/SCG5/SERPINE1/F3/IL1B/CST7/ADAM8/MME	14
GO:0032651	regulation of interleukin-1 beta production	7/294	81/16851	0.0209976	ZC3H12A/TNFAIP3/CCR7/CCL3/ORM2/ORM1/LPL	7
GO:0007159	leukocyte cell-cell adhesion	15/294	322/16851	0.0215579	CCL5/ZC3H12A/EBI3/MDK/CD274/IL7R/NFKBIZ/CCR7/ADTRP/FYN/IL1B/SOCS1/ADAM8/TNFRSF21/S100A8	15
GO:0051222	positive regulation of protein transport	17/294	395/16851	0.0219603	SOX4/ZC3H12A/TNFRSF4/KCNN4/MDK/CD274/GPER1/FYN/CD38/CCL3/IL1B/ORM2/ORM1/ADAM8/MMP12/LPL/OSM	17
GO:0019216	regulation of lipid metabolic process	17/294	397/16851	0.0226355	C3/CYP27B1/SOCS2/TIAM2/ABCA1/CCR7/GPER1/VDR/IL1B/TNFAIP8L3/G0S2/ADM/SOCS1/TNFRSF21/CISH/GAL/FPR2	17
GO:0072376	protein activation cascade	7/294	85/16851	0.0242427	C3/C1RL/CFB/CFP/C1S/F3/IL1B	7
GO:0042110	T cell activation	18/294	438/16851	0.0242427	CCL5/SOX4/ZC3H12A/TNFRSF4/EBI3/MDK/GSN/CD274/IL7R/NFKBIZ/CCR7/LAT/FYN/IL1B/SEMA4A/SOCS1/ADAM8/TNFRSF21	18
GO:0071356	cellular response to tumor necrosis factor	13/294	263/16851	0.0245638	CCL5/TRAF1/PSME2/ZC3H12A/TNFAIP3/TNFRSF4/GBP2/OCSTAMP/GBP1/GPER1/CCL3/EDN1/TNFRSF21	13
GO:0007162	negative regulation of cell adhesion	13/294	264/16851	0.0252405	ZC3H12A/GBP1/MDK/CD274/ADAMDEC1/ADTRP/SERPINE1/ACVRL1/KANK1/SOCS1/TNFRSF21/MMP12/PODXL	13
GO:0006956	complement activation	6/294	63/16851	0.0252998	C3/C1RL/CFB/CFP/C1S/IL1B	6
GO:0008277	regulation of G protein-coupled receptor signaling pathway	9/294	144/16851	0.03068	CCL5/C3/RGS1/PDE6G/SYP/GPER1/RGS20/ADM/EDN1	9
GO:0043922	negative regulation by host of viral transcription	3/294	12/16851	0.0317003	CCL5/CCL4/CCL3	3
GO:0001516	prostaglandin biosynthetic process	4/294	27/16851	0.033744	PTGES/PTGDS/IL1B/EDN1	4
GO:0006735	NADH regeneration	4/294	27/16851	0.033744	PFKP/HK3/PGM2L1/ENO2	4
GO:0046457	prostanoid biosynthetic process	4/294	27/16851	0.033744	PTGES/PTGDS/IL1B/EDN1	4
GO:0046885	regulation of hormone biosynthetic process	4/294	27/16851	0.033744	CYP27B1/VDR/IL1B/ADM	4
GO:0061621	canonical glycolysis	4/294	27/16851	0.033744	PFKP/HK3/PGM2L1/ENO2	4
GO:0061718	glucose catabolic process to pyruvate	4/294	27/16851	0.033744	PFKP/HK3/PGM2L1/ENO2	4
GO:0002920	regulation of humoral immune response	6/294	69/16851	0.0356811	C3/CFB/CFP/C1S/CCR7/IL1B	6
GO:0030656	regulation of vitamin metabolic process	3/294	13/16851	0.0358069	CYP27B1/VDR/IL1B	3
GO:0070234	positive regulation of T cell apoptotic process	3/294	13/16851	0.0358069	CCL5/CD274/ADAM8	3
GO:0034612	response to tumor necrosis factor	13/294	281/16851	0.0362409	CCL5/TRAF1/PSME2/ZC3H12A/TNFAIP3/TNFRSF4/GBP2/OCSTAMP/GBP1/GPER1/CCL3/EDN1/TNFRSF21	13
GO:0033045	regulation of sister chromatid segregation	6/294	70/16851	0.0362409	RMI2/TTK/BUB1/CDCA5/TRIP13/CDC20	6
GO:0097553	calcium ion transmembrane import into cytosol	8/294	123/16851	0.0371548	PKD2/MCOLN2/CCR7/GPER1/FYN/CCL3/CXCL9/CXCL10	8
GO:0038111	interleukin-7-mediated signaling pathway	4/294	29/16851	0.0384733	SOCS2/IL7R/SOCS1/CISH	4
GO:1900077	negative regulation of cellular response to insulin stimulus	4/294	29/16851	0.0384733	IL1B/KANK1/SOCS1/LPL	4
GO:0003333	amino acid transmembrane transport	6/294	72/16851	0.0396921	LRRC8A/SLC7A11/SLC7A8/PDPN/SLC1A4/SLC7A5	6
GO:0044839	cell cycle G2/M phase transition	12/294	254/16851	0.0415691	PSME2/TUBA4A/DYRK3/NES/TUBB4A/CEP70/NINL/CCND1/FHL1/OPTN/CCNB2/MELK	12
GO:1905517	macrophage migration	5/294	50/16851	0.0415691	CCL5/MCOLN2/MDK/EMILIN1/CCL3	5
GO:0002683	negative regulation of immune system process	17/294	438/16851	0.0435524	ZC3H12A/TNFAIP3/GREM1/GBP1/MDK/CD274/EMILIN1/IL7R/GPER1/ADTRP/CCL3/TMEM178A/CST7/SOCS1/TNFRSF21/MMP12/GAL	17
GO:0030449	regulation of complement activation	5/294	51/16851	0.0446657	C3/CFB/CFP/C1S/IL1B	5
GO:0071887	leukocyte apoptotic process	7/294	101/16851	0.0451861	CCL5/SLC7A11/CD274/IL7R/CCR7/ADAM8/TNFRSF21	7
GO:0044319	wound healing, spreading of cells	4/294	31/16851	0.0451861	HBEGF/ACVRL1/PDPN/MMP12	4
GO:0090505	epiboly involved in wound healing	4/294	31/16851	0.0451861	HBEGF/ACVRL1/PDPN/MMP12	4
GO:2000257	regulation of protein activation cascade	5/294	52/16851	0.0473504	C3/CFB/CFP/C1S/IL1B	5
GO:0030261	chromosome condensation	4/294	32/16851	0.0488277	GPER1/CDCA5/NCAPG/TOP2A	4
GO:0050818	regulation of coagulation	6/294	78/16851	0.0519775	PROCR/ADTRP/SERPINE1/F3/EDN1/PDPN	6
GO:0070372	regulation of ERK1 and ERK2 cascade	12/294	265/16851	0.0531843	EPHB1/GBP1/SLAMF1/EMILIN1/CCR7/GPER1/CCL3/IL1B/ATF3/TNFAIP8L3/DUSP6/FPR2	12
GO:0046879	hormone secretion	13/294	301/16851	0.0534038	CCL5/SOX4/NIBAN2/SLC2A1/ICA1/SCG5/GPER1/CD38/IL1B/ADM/EDN1/GAL/OSM	13
GO:0044089	positive regulation of cellular component biogenesis	18/294	497/16851	0.0578911	SLITRK4/DPYSL3/EPHB1/FNBP1L/GBP5/GSN/EMILIN1/MNS1/CCR7/CTTN/PLEK2/SEMA4A/SRPX2/FSCN1/EDN1/FLRT2/NCKAP1/COBL	18
GO:0106014	regulation of inflammatory response to wounding	2/294	5/16851	0.0578911	SIGLEC10/MDK	2
GO:1902816	regulation of protein localization to microtubule	2/294	5/16851	0.0578911	ABHD17C/MAP1A	2
GO:1902817	negative regulation of protein localization to microtubule	2/294	5/16851	0.0578911	ABHD17C/MAP1A	2
GO:0072673	lamellipodium morphogenesis	3/294	17/16851	0.0578911	PLEKHO1/KANK1/PDPN	3
GO:0032370	positive regulation of lipid transport	5/294	57/16851	0.0596015	PLTP/ABCA1/IL1B/EDN1/GAL	5
GO:0045453	bone resorption	5/294	57/16851	0.0596015	SIGLEC15/TNFAIP3/SNX10/CD38/ADAM8	5
GO:0050852	T cell receptor signaling pathway	9/294	171/16851	0.0599145	PSME2/ZC3H12A/KCNN4/GBP1/NFKBIZ/CCR7/LAT/FYN/TNFRSF21	9
GO:0009914	hormone transport	13/294	311/16851	0.0626157	CCL5/SOX4/NIBAN2/SLC2A1/ICA1/SCG5/GPER1/CD38/IL1B/ADM/EDN1/GAL/OSM	13
GO:0006979	response to oxidative stress	16/294	426/16851	0.0633962	ZC3H12A/PKD2/TNFAIP3/MAP1LC3A/SRXN1/SOD2/SLC7A11/GJB2/CCR7/FYN/CD38/MGAT3/ETV5/EDN1/MELK/ACOX2	16
GO:1905521	regulation of macrophage migration	4/294	36/16851	0.0633962	CCL5/MDK/EMILIN1/CCL3	4
GO:0046651	lymphocyte proliferation	11/294	241/16851	0.0633962	CCL5/TNFRSF4/EBI3/CLCF1/CD274/IL7R/FYN/CD38/IL1B/TNFRSF21/GAL	11
GO:0072330	monocarboxylic acid biosynthetic process	13/294	313/16851	0.0633962	PTGES/PFKP/ACOT7/HK3/PTGDS/CRABP2/PGM2L1/IL1B/ENO2/GSTM4/EDN1/ACOX2/LPL	13
GO:0022604	regulation of cell morphogenesis	16/294	428/16851	0.0639532	SDC2/FMNL3/PLEKHO1/GBP1/MDK/SPARC/TNIK/FYN/CRABP2/CTTN/CCL3/SEMA4A/KANK1/SEMA3A/PDPN/CCL13	16
GO:0009615	response to virus	13/294	315/16851	0.064527	CCL5/CCL4/ZC3H12A/TNFAIP3/GBP1/ACTA2/CCL22/IL1B/VWCE/IFNLR1/MMP12/CXCL9/CXCL10	13
GO:0001558	regulation of cell growth	15/294	391/16851	0.0650078	CYP27B1/SOCS2/GREM1/HBEGF/CRABP2/CD38/CTTN/IGFBP4/ACVRL1/SEMA3A/EDN1/FHL1/CISH/GAL/S100A8	15
GO:0061138	morphogenesis of a branching epithelium	9/294	176/16851	0.0655485	PKD2/TGM2/GREM1/MDK/VDR/SEMA3A/ETV5/ADM/EDN1	9
GO:0140131	positive regulation of lymphocyte chemotaxis	3/294	19/16851	0.0694863	CCL5/CCL4/CCL3	3
GO:0007584	response to nutrient	10/294	213/16851	0.0695114	CYP27B1/GSN/SPARC/ABCA1/FYN/VDR/IL1B/CCND1/LPL/CXCL10	10
GO:1905952	regulation of lipid localization	8/294	147/16851	0.0695114	C3/ZC3H12A/PLTP/ABCA1/IL1B/EDN1/GAL/LPL	8
GO:0042908	xenobiotic transport	2/294	6/16851	0.0695114	LRRC8A/SLC2A1	2
GO:0070141	response to UV-A	2/294	6/16851	0.0695114	CCND1/MME	2
GO:0090066	regulation of anatomical structure size	16/294	437/16851	0.0699959	LRRC8A/SOD2/KCNN4/GSN/IL7R/CCR7/GPER1/ACTA2/CRABP2/CD38/CTTN/KANK1/SEMA3A/ADM/EDN1/NCKAP1	16
GO:0002521	leukocyte differentiation	17/294	481/16851	0.0741053	SOX4/SIGLEC15/ZC3H12A/SNX10/LRRC8A/CLCF1/OCSTAMP/MT1G/MDK/IL7R/NFKBIZ/CCR7/CCL3/SEMA4A/TMEM178A/SOCS1/ADAM8	17
GO:1905523	positive regulation of macrophage migration	3/294	20/16851	0.0741053	CCL5/MDK/CCL3	3
GO:0051965	positive regulation of synapse assembly	5/294	63/16851	0.0741053	SLITRK4/EPHB1/SEMA4A/SRPX2/FLRT2	5
GO:0050918	positive chemotaxis	5/294	64/16851	0.0767982	CCL5/F3/CCL3/FPR2/CXCL10	5
GO:0001101	response to acid chemical	13/294	328/16851	0.0769029	PTGES/ZC3H12A/PKD2/GJB2/GSN/SPARC/ABCA1/CCR7/FYN/CD38/EDN1/SOCS1/LPL	13
GO:0007589	body fluid secretion	6/294	92/16851	0.0800279	SLC22A4/SOCS2/KCNN4/VDR/CCND1/EDN1	6
GO:0051983	regulation of chromosome segregation	6/294	92/16851	0.0800279	RMI2/TTK/BUB1/CDCA5/TRIP13/CDC20	6
GO:0031960	response to corticosteroid	8/294	153/16851	0.0800279	KLF9/GJB2/MDK/SPARC/GPER1/CCND1/ADM/EDN1	8
GO:0072337	modified amino acid transport	3/294	21/16851	0.0802327	SLC22A4/SLC7A11/SLC1A4	3
GO:0032102	negative regulation of response to external stimulus	13/294	334/16851	0.0827533	TNFAIP6/ZC3H12A/TNFAIP3/GREM1/SIGLEC10/MDK/GPER1/ADTRP/SERPINE1/CST7/EDN1/MYOZ1/FPR2	13
GO:0060836	lymphatic endothelial cell differentiation	2/294	7/16851	0.0827533	ACVRL1/PDPN	2
GO:0061438	renal system vasculature morphogenesis	2/294	7/16851	0.0827533	PKD2/NOTCH3	2
GO:0061439	kidney vasculature morphogenesis	2/294	7/16851	0.0827533	PKD2/NOTCH3	2
GO:0071389	cellular response to mineralocorticoid stimulus	2/294	7/16851	0.0827533	GPER1/EDN1	2
GO:1901987	regulation of cell cycle phase transition	16/294	452/16851	0.0827533	SOX4/PSME2/PKD2/TUBA4A/DYRK3/TUBB4A/CEP70/TTK/NINL/CCND2/CCND1/CDCA5/TRIP13/FHL1/CDC20/UBE2C	16
GO:0042119	neutrophil activation	17/294	494/16851	0.0842577	CCL5/TNFAIP6/C3/AMPD3/CFP/HK3/CRISPLD2/GSN/ORM2/ORM1/S100P/ADAM8/LILRA3/S100A8/FPR2/MME/ADGRE3	17
GO:0042359	vitamin D metabolic process	3/294	22/16851	0.084886	CYP27B1/VDR/IL1B	3
GO:0006775	fat-soluble vitamin metabolic process	4/294	43/16851	0.0865605	CYP27B1/PLTP/VDR/IL1B	4
GO:0001889	liver development	7/294	127/16851	0.0900527	PKD2/TNFAIP3/AK4/MDK/ARID5B/CCND1/COBL	7
GO:0035850	epithelial cell differentiation involved in kidney development	4/294	44/16851	0.0913089	GREM1/ACTA2/WWTR1/PODXL	4
GO:0016049	cell growth	16/294	461/16851	0.0924394	CYP27B1/SOCS2/GREM1/HBEGF/CRABP2/CD38/CTTN/IGFBP4/ACVRL1/SEMA3A/EDN1/FHL1/CISH/GAL/S100A8/COBL	16
GO:0048525	negative regulation of viral process	6/294	98/16851	0.0941469	CCL5/CCL4/ZC3H12A/TRIM35/GSN/CCL3	6
GO:0048660	regulation of smooth muscle cell proliferation	8/294	163/16851	0.0944834	CCL5/TNFAIP3/TGM2/NOTCH3/SOD2/HBEGF/GPER1/EDN1	8
GO:2000347	positive regulation of hepatocyte proliferation	2/294	8/16851	0.0944834	TNFAIP3/MDK	2
GO:0048844	artery morphogenesis	5/294	71/16851	0.0944834	SOX4/PKD2/NOTCH3/MDK/ACVRL1	5
GO:0046697	decidualization	3/294	24/16851	0.0951265	CYP27B1/GJB2/VDR	3
GO:0009612	response to mechanical stimulus	9/294	199/16851	0.0972459	PKD2/MMP7/MDK/STRBP/SLC2A1/FYN/IL1B/EDN1/CXCL10	9
GO:0048659	smooth muscle cell proliferation	8/294	165/16851	0.0974497	CCL5/TNFAIP3/TGM2/NOTCH3/SOD2/HBEGF/GPER1/EDN1	8
GO:0019233	sensory perception of pain	6/294	101/16851	0.0974497	EPHB1/RETREG1/FYN/CCL3/EDN1/MME	6
GO:0051149	positive regulation of muscle cell differentiation	6/294	101/16851	0.0974497	NIBAN2/SOD2/GREM1/GPER1/EDN1/CXCL9	6
