# Supplementary material for: Large-Scale Gene Expression Signatures Reveal a Microbicidal Pattern of Activation in Mycobacterium leprae-Infected Monocyte-Derived Macrophages With Low Multiplicity of Infection
Source: Front Immunol. 2021 Apr 16;12:647832. doi: 10.3389/fimmu.2021.647832 (PMC8085500; doi:10.3389/fimmu.2021.647832)
Supplement: Supplementary file 4 [file Table_3.xlsx]

## Sheet: go_down_res
ID	Description	GeneRatio	BgRatio	FDR	Genes	Count
GO:0035587	purinergic receptor signaling pathway	4/99	31/16851	0.0381256	P2RY8/ADORA3/P2RY11/P2RX1	4
GO:0007190	activation of adenylate cyclase activity	4/99	32/16851	0.0381256	ADORA3/P2RY11/ADRB2/TMIGD3	4
GO:0070838	divalent metal ion transport	11/99	448/16851	0.0381256	SLC40A1/CACNA2D3/P2RX1/CYSLTR1/CORO1A/TMEM37/TRPV4/LILRA5/KCNJ2/CCL2/HTR2B	11
GO:0072511	divalent inorganic cation transport	11/99	452/16851	0.0381256	SLC40A1/CACNA2D3/P2RX1/CYSLTR1/CORO1A/TMEM37/TRPV4/LILRA5/KCNJ2/CCL2/HTR2B	11
GO:0031349	positive regulation of defense response	11/99	495/16851	0.0653789	PAK1/TLR7/MEF2C/LGMN/TLR5/CD1D/TRPV4/TAFA3/NLRP12/LILRA5/CADM1	11
GO:0008277	regulation of G protein-coupled receptor signaling pathway	6/99	144/16851	0.0653789	RGS18/STMN1/ADRB2/RASGRP4/GNG7/HTR2B	6
GO:0051904	pigment granule transport	3/99	21/16851	0.0653789	MYO7A/MLPH/ASIP	3
GO:0035590	purinergic nucleotide receptor signaling pathway	3/99	22/16851	0.0653789	P2RY8/P2RY11/P2RX1	3
GO:0051905	establishment of pigment granule localization	3/99	22/16851	0.0653789	MYO7A/MLPH/ASIP	3
GO:0035588	G protein-coupled purinergic receptor signaling pathway	3/99	23/16851	0.0653789	P2RY8/ADORA3/P2RY11	3
GO:1900449	regulation of glutamate receptor signaling pathway	4/99	56/16851	0.0653789	MEF2C/ADRB2/CRHBP/CCL2	4
GO:0051875	pigment granule localization	3/99	25/16851	0.0707806	MYO7A/MLPH/ASIP	3
GO:0032103	positive regulation of response to external stimulus	8/99	307/16851	0.0707806	TLR7/LGMN/LY86/TRPV4/TAFA3/NLRP12/LILRA5/C3AR1	8
GO:0035249	synaptic transmission, glutamatergic	4/99	62/16851	0.0707806	MEF2C/P2RX1/DISC1/CCL2	4
GO:2000427	positive regulation of apoptotic cell clearance	2/99	6/16851	0.0707806	ABCA7/CCL2	2
GO:0030336	negative regulation of cell migration	8/99	313/16851	0.0707806	ADORA3/MEF2C/TMIGD3/STARD13/MAPK15/SERPINF1/RAP2B/CCL2	8
GO:0071674	mononuclear cell migration	4/99	66/16851	0.0718606	LGMN/TRPV4/C3AR1/CCL2	4
GO:0099601	regulation of neurotransmitter receptor activity	4/99	66/16851	0.0718606	MEF2C/ADRB2/CRHBP/CCL2	4
GO:0050727	regulation of inflammatory response	9/99	404/16851	0.0718606	TLR7/SERPINF1/TRPV4/TAFA3/NLRP12/LILRA5/C3AR1/VSIG4/DNASE1L3	9
GO:0006816	calcium ion transport	9/99	409/16851	0.0732931	CACNA2D3/P2RX1/CYSLTR1/CORO1A/TMEM37/TRPV4/LILRA5/CCL2/HTR2B	9
GO:2000146	negative regulation of cell motility	8/99	328/16851	0.0732931	ADORA3/MEF2C/TMIGD3/STARD13/MAPK15/SERPINF1/RAP2B/CCL2	8
GO:2000425	regulation of apoptotic cell clearance	2/99	8/16851	0.0890704	ABCA7/CCL2	2
GO:0051271	negative regulation of cellular component movement	8/99	346/16851	0.0890704	ADORA3/MEF2C/TMIGD3/STARD13/MAPK15/SERPINF1/RAP2B/CCL2	8
GO:0050715	positive regulation of cytokine secretion	5/99	130/16851	0.0890704	TRPV4/NLRP12/LILRA5/CADM1/HTR2B	5
GO:0050707	regulation of cytokine secretion	6/99	198/16851	0.0890704	TLR5/TRPV4/NLRP12/LILRA5/CADM1/HTR2B	6
GO:0048246	macrophage chemotaxis	3/99	35/16851	0.0890704	TRPV4/C3AR1/CCL2	3
GO:2000310	regulation of NMDA receptor activity	3/99	35/16851	0.0890704	MEF2C/CRHBP/CCL2	3
GO:0001819	positive regulation of cytokine production	9/99	440/16851	0.0890704	TLR7/HPSE/TLR5/TRPV4/NLRP12/LILRA5/C3AR1/CADM1/HTR2B	9
GO:0051495	positive regulation of cytoskeleton organization	6/99	202/16851	0.0901663	PAK1/IQGAP2/MAPK15/CORO1A/TRPV4/SCIN	6
GO:0040013	negative regulation of locomotion	8/99	358/16851	0.0901663	ADORA3/MEF2C/TMIGD3/STARD13/MAPK15/SERPINF1/RAP2B/CCL2	8
GO:0030501	positive regulation of bone mineralization	3/99	38/16851	0.0977709	MEF2C/ADRB2/FBN2	3
GO:0006563	L-serine metabolic process	2/99	10/16851	0.0977709	SDS/SHMT1	2
GO:0008343	adult feeding behavior	2/99	10/16851	0.0977709	ASIP/AGRP	2
GO:0006875	cellular metal ion homeostasis	9/99	463/16851	0.0977709	SLC40A1/P2RX1/DISC1/CYSLTR1/CORO1A/TRPV4/C3AR1/KCNJ2/HTR2B	9
GO:0007215	glutamate receptor signaling pathway	4/99	86/16851	0.0977709	MEF2C/ADRB2/CRHBP/CCL2	4
GO:0045010	actin nucleation	3/99	41/16851	0.0977709	IQGAP2/CORO1A/SCIN	3
GO:0050729	positive regulation of inflammatory response	5/99	148/16851	0.0977709	TLR7/TRPV4/TAFA3/NLRP12/LILRA5	5
GO:0001845	phagolysosome assembly	2/99	11/16851	0.0977709	MYO7A/CORO1A	2
GO:0002024	diet induced thermogenesis	2/99	11/16851	0.0977709	ADRB2/TRPV4	2
GO:0009071	serine family amino acid catabolic process	2/99	11/16851	0.0977709	SDS/SHMT1	2
GO:0040015	negative regulation of multicellular organism growth	2/99	11/16851	0.0977709	LGMN/ADRB2	2
