# Supplementary material for: Large-Scale Gene Expression Signatures Reveal a Microbicidal Pattern of Activation in Mycobacterium leprae-Infected Monocyte-Derived Macrophages With Low Multiplicity of Infection
Source: Front Immunol. 2021 Apr 16;12:647832. doi: 10.3389/fimmu.2021.647832 (PMC8085500; doi:10.3389/fimmu.2021.647832)
Supplement: Supplementary file 5 [file Table_4.xlsx]

## Sheet: tmp
ID	Description	setSize	enrichmentScore	NES	FDR	rank	leading_edge	core_enrichment (entrezid)
GO:0044089	positive regulation of cellular component biogenesis	497	0.410377	1.4672	0.0405837	3053	tags=22%, list=14%, signal=19%	1809/139065/54874/11117/1236/115362/2047/2017/6624/1906/23768/2934/55329/23242/10787/26499/64218/27286/389/22843/5578/81620/285590/26052/55755/3383/9639/7013/8440/54443/6385/4641/7124/23187/8829/8739/55604/6714/28984/9447/5366/6382/29904/129293/5021/7453/2099/8851/84250/2968/2967/3987/989/7422/55835/637/148170/10146/5341/9270/375790/10096/10152/7341/3984/57600/6119/9750/51466/23116/10015/6249/579…
GO:0006091	generation of precursor metabolites and energy	482	0.441837	1.57624	0.0405837	3844	tags=38%, list=18%, signal=32%	84419/5214/8974/3101/2026/283209/983/4609/3620/891/8864/112464/7296/84883/3953/8604/622/8013/7381/10131/8659/653361/2271/1728/518/80183/22977/9942/55276/6392/2110/217/54541/2673/1534/219/4725/4706/9631/215/4701/1329/3155/6715/4688/54205/291/231/1588/51022/5213/51085/1349/7167/1738/1737/637/2597/1109/3099/79675/80142/4436/388753/53371/23178/91942/4199/50/8574/516/1537/4927/4731/3939/79023/5160/114…
GO:1901987	regulation of cell cycle phase transition	452	0.447084	1.58838	0.0405837	3487	tags=29%, list=16%, signal=25%	595/894/10382/7277/6659/5311/80321/113130/2273/7272/991/22981/11065/8444/5721/9319/983/85456/9787/3161/81620/596/4085/10783/55755/891/1263/54443/4582/6790/10459/22974/57504/898/5698/4751/123879/9212/7465/2146/28984/8945/5017/9735/4683/9577/51514/92421/3276/5569/8555/351/7029/5686/989/55835/10403/637/5682/203068/5577/1647/641/11116/5684/407006/1063/5687/1843/54908/9125/5691/5683/9928/5696/8738/571…
GO:0050708	regulation of protein secretion	450	0.429318	1.52386	0.0405837	2641	tags=20%, list=12%, signal=18%	6352/5004/5005/2852/4321/1236/3553/952/6659/7128/84830/5008/7293/27242/2633/6513/80149/101/3783/4192/6348/79651/3382/8651/29126/4023/3710/23208/5578/3552/7096/4628/8864/7186/56666/55655/10125/10062/7124/247/958/3569/6714/415116/26253/28984/9447/23601/3708/9727/55540/90550/399687/6720/2615/24145/8692/291/5289/406/7074/2597/2621/91942/3735/5552/965/5066/51738/301/3566/2281/10312/9474/93978/5781/428…
GO:1901990	regulation of mitotic cell cycle phase transition	417	0.463793	1.63792	0.0405837	3774	tags=33%, list=18%, signal=28%	595/894/10382/7277/6659/5311/80321/113130/2273/7272/991/22981/11065/5721/9319/983/85456/9787/3161/81620/596/4085/10783/55755/891/1263/54443/4582/6790/10459/22974/57504/898/5698/4751/123879/9212/7465/2146/28984/8945/9735/4683/51514/92421/3276/5569/351/7029/5686/989/55835/10403/637/5682/203068/5577/1647/641/11116/5684/407006/1063/5687/1843/54908/9125/5691/5683/9928/5696/8738/5717/1454/2068/115106/5…
GO:1901342	regulation of vasculature development	402	0.429243	1.51109	0.0405837	2162	tags=15%, list=10%, signal=14%	718/2852/26585/11117/3553/2152/7128/80149/6678/133/3627/4192/64855/6648/5054/94/64218/27286/5578/3552/3576/1893/1491/7075/10253/51330/8829/958/3569/2064/6772/28984/10000/3135/22905/7453/5743/79924/9693/7422/3678/51564/1284/9270/3099/407006/1545/861/6237/8837/28514/5335/388/5168/5155/11235/406919/51738/301/1116/26051/729230
GO:2001233	regulation of apoptotic signaling pathway	395	0.433821	1.52578	0.0405837	3378	tags=28%, list=16%, signal=24%	7185/2852/50486/10962/3553/2534/7128/2017/28978/2934/6279/6648/5054/467/7703/26355/596/3552/3383/8567/8440/8876/4582/1491/3002/7186/2260/7466/8797/51330/23017/7124/355/5519/8829/10131/8739/6714/7078/9451/5366/5329/79886/79156/64798/5743/8692/7029/23368/85450/8682/10525/4318/637/6880/5770/407006/9500/7159/8406/8837/10449/9521/8772/57448/342977/9181/960/10134/3301/4170/6421/10971/4282/627/6280/8161…
GO:0043062	extracellular structure organization	384	0.452724	1.5879	0.0405837	2092	tags=19%, list=10%, signal=17%	4316/4321/26585/5360/11117/83716/84830/10630/6624/3914/101/6678/23768/19/5054/4023/3915/285590/3383/4791/1291/649/1513/1292/6385/9619/3684/3695/4241/55151/7124/23187/7076/3569/30008/1296/28984/6382/55959/3911/5768/4327/30001/351/6692/149371/4318/23461/3678/1284/823/2621/1545/375790/4353/8751/8837/7982/602/3690/10015/6696/5045/1511/960/5155/2068/961/56155/4323/51144/1294
GO:0002250	adaptive immune response	359	0.442033	1.54327	0.0405837	2169	tags=20%, list=10%, signal=18%	718/3575/51279/716/89790/255231/3553/2534/7128/27242/23529/80149/27040/11026/10148/6504/64332/64218/29126/4092/3659/639/23180/9156/3383/4791/710/6556/80380/11006/182/338339/7186/10459/30835/604/7124/114836/5819/958/5971/3569/163486/3135/4683/2015/57823/10039/11118/6891/55183/214/973/6890/201294/51561/2956/4436/2267/9245/339390/602/8772/910/942/5777/301/3566/10312/729230/93978
GO:0045787	positive regulation of cell cycle	365	0.437637	1.5286	0.0405837	2288	tags=20%, list=11%, signal=18%	595/2852/894/3553/6659/5311/113130/1906/11065/8444/983/85456/9787/5578/81620/3552/4085/891/22924/1263/4582/6840/6790/10370/2260/8013/57504/9099/898/81544/6419/9212/6714/51203/2146/9493/28984/896/5017/51514/3955/3276/5914/1164/8851/9585/84250/351/7029/2237/51085/55835/10403/1647/25886/407006/26073/7709/9125/5159/9928/8738/5155/4331/10733/5111/3326/79366/6421/5781/4282/5885/4926
GO:0043687	post-translational protein modification	358	0.418323	1.45958	0.0405837	4032	tags=31%, list=19%, signal=26%	718/6383/8835/1154/3487/5721/4240/1435/3915/26249/5954/26270/84541/4241/80176/7466/10970/5698/7076/114907/123879/3569/8945/51088/54972/2719/55958/51514/5768/9820/11275/8453/351/5686/5682/10920/5684/2621/54461/1121/5687/9021/201456/813/6696/5691/6923/26272/9318/5683/5696/5717/5872/140460/5685/5720/140462/5861/51280/84261/9474/9040/25879/7184/80067/5694/10537/5864/8454/93611/26263/5693/122769/26259…
GO:0000280	nuclear division	352	0.440225	1.53321	0.0405837	3774	tags=28%, list=18%, signal=24%	3553/8900/259266/113130/1906/64151/7272/991/7153/11065/9319/9787/81620/3552/4085/10783/3832/55755/891/9639/7013/54443/6790/9055/10459/22974/4751/9212/51203/9493/28984/9735/23397/92421/378708/11130/3796/79866/1164/9820/55143/200942/9585/84250/10403/10419/3833/644186/80218/1063/54461/51510/10096/25788/10300/84930/1843/54908/3837/5159/9928/5155/23212/56155/151246/81930/5885/7756/4926/5347/27243/4288…
GO:0044782	cilium organization	341	0.446312	1.55169	0.0405837	3070	tags=27%, list=14%, signal=23%	54874/10382/7277/5311/80321/25937/29887/2934/22981/55329/983/55755/83544/30845/51715/64284/10938/4751/5819/80127/79583/51134/5990/22885/23639/137392/79582/55172/79989/2622/6103/112752/3911/1951/51314/55764/56912/989/123016/55835/203068/5577/25886/11116/80173/123811/197335/10096/51382/65062/6674/23116/27152/51668/388389/27148/282809/1454/115106/10733/95681/80199/9474/1069/3320/5347/202018/4750/260…
GO:0009123	nucleoside monophosphate metabolic process	332	0.446362	1.55003	0.0405837	3911	tags=38%, list=18%, signal=31%	158067/5214/272/3101/2026/205/7083/283209/983/7371/7298/891/122622/9414/8604/7378/7381/518/9605/5198/54541/4725/4706/9631/215/4701/1329/5213/51085/1349/7167/1738/637/2597/3099/4436/388753/53371/10606/516/523/1537/56953/4927/4731/3939/79023/114789/7384/5210/5223/4702/7388/1340/159/4967/1345/5315/5631/4709/2203/10762/57017/5634/4705/4710/1352/226/2819/4704/2618/1497/57122/27109/6396/57103/4729/3096…
GO:0010948	negative regulation of cell cycle process	336	0.45821	1.59089	0.0405837	4335	tags=39%, list=20%, signal=31%	595/2852/6659/5311/2273/7272/991/5721/9319/983/85456/7703/81620/596/4085/55755/891/1263/7013/4582/6790/10459/604/5698/4751/6241/6419/123879/9212/7465/2146/28984/5017/3135/4683/9577/51514/92421/3276/8555/7029/5686/989/51085/8726/10403/5682/1647/641/5684/1063/5687/1843/54908/9125/5691/5683/5696/8738/5717/11335/1911/51339/56155/5111/5685/5720/3326/60561/79366/4282/648/5885/29117/5694/7756/5347/8454/…
GO:0010038	response to metal ion	331	0.449714	1.56173	0.0405837	1222	tags=13%, list=6%, signal=13%	4495/4493/4496/9536/4489/595/4502/4501/4494/84557/5311/1906/6678/2934/140576/6279/48/983/3710/596/3552/3383/891/1396/8836/64924/8644/8604/3726/2539/653361/9456/1728/9451/6382/29904/2521/9361/366/5743/25932/4499/3309/351
GO:0030198	extracellular matrix organization	331	0.451122	1.56661	0.0405837	2160	tags=19%, list=10%, signal=17%	4316/4321/26585/11117/83716/84830/10630/6624/3914/101/6678/23768/5054/3915/285590/3383/4791/1291/649/1513/1292/3684/3695/4241/55151/7124/23187/7076/3569/30008/1296/28984/55959/3911/5768/4327/30001/351/6692/149371/4318/3678/1284/823/2621/1545/375790/8751/8837/7982/602/3690/6696/5045/1511/960/5155/2068/961/4323/51144/1294/3693
GO:0060271	cilium assembly	330	0.437826	1.51915	0.0405837	3070	tags=27%, list=14%, signal=23%	54874/10382/7277/80321/25937/29887/2934/22981/55329/983/55755/83544/30845/51715/64284/10938/4751/80127/79583/51134/5990/22885/23639/137392/79582/55172/79989/2622/6103/112752/3911/1951/51314/55764/56912/989/123016/55835/203068/5577/25886/11116/80173/123811/197335/10096/51382/65062/6674/23116/27152/51668/388389/27148/282809/1454/115106/10733/95681/80199/9474/1069/3320/5347/202018/4750/9001/54919/55…
GO:0009141	nucleoside triphosphate metabolic process	319	0.438007	1.51477	0.0405837	3911	tags=39%, list=18%, signal=32%	158067/5214/272/3101/2026/205/10924/283209/983/7371/7298/891/8604/51715/7381/79631/518/4830/9605/29922/54541/4725/4706/9631/215/4701/1329/5213/51085/1349/7167/1738/637/55034/2597/1503/3099/4436/388753/53371/55669/516/523/1537/4927/4731/3939/79023/114789/7384/5210/5223/4702/7388/1340/4967/1345/5315/4709/2203/10762/57017/4705/4710/1352/226/2819/4704/1497/57122/27109/4976/6396/57103/9054/4729/3704/3…
GO:0009914	hormone transport	311	0.441608	1.52441	0.0405837	2775	tags=19%, list=13%, signal=17%	6352/6447/2852/51083/3553/952/6659/5008/6513/1906/133/64855/3382/3710/117247/5578/8864/140606/2260/1363/28231/7124/10765/3569/3557/415116/3708/9727/151/90550/8773/6720/291/1588/406/7074/23178/91942/8723/1136/6696/51738/301/2281/5861/10312/5781/3709/8322/3717/90007/80024/3624/7447/9066/29085/286676/5467/1407
GO:0009161	ribonucleoside monophosphate metabolic process	314	0.442009	1.52625	0.0405837	3911	tags=38%, list=18%, signal=32%	5214/272/3101/2026/205/283209/983/7371/891/122622/9414/8604/7378/7381/518/9605/5198/54541/4725/4706/9631/215/4701/1329/5213/51085/1349/7167/1738/637/2597/3099/4436/388753/53371/10606/516/523/1537/4927/4731/3939/79023/114789/7384/5210/5223/4702/7388/1340/159/4967/1345/5315/5631/4709/2203/10762/57017/5634/4705/4710/1352/226/2819/4704/2618/1497/57122/27109/6396/57103/4729/30968/539/10845/1350/4711/4…
GO:0009126	purine nucleoside monophosphate metabolic process	301	0.438373	1.51015	0.0405837	3911	tags=39%, list=18%, signal=32%	5214/272/3101/2026/205/283209/983/891/122622/9414/8604/7381/518/9605/5198/54541/4725/4706/9631/215/4701/1329/5213/51085/1349/7167/1738/637/2597/3099/4436/388753/53371/10606/516/523/1537/4927/4731/3939/79023/114789/7384/5210/5223/4702/7388/1340/159/4967/1345/5315/4709/2203/10762/57017/4705/4710/1352/226/2819/4704/2618/1497/57122/27109/6396/57103/4729/30968/539/10845/1350/4711/4712/515/246269/7386/…
GO:0046879	hormone secretion	301	0.437893	1.50849	0.0405837	2775	tags=19%, list=13%, signal=17%	6352/6447/2852/51083/3553/952/6659/5008/6513/1906/133/64855/3382/3710/5578/8864/140606/2260/1363/7124/10765/3569/3557/415116/3708/9727/151/90550/8773/6720/291/1588/406/7074/23178/91942/8723/1136/6696/51738/301/2281/5861/10312/5781/3709/8322/3717/90007/80024/3624/7447/9066/29085/286676/5467/1407
GO:0045930	negative regulation of mitotic cell cycle	299	0.478131	1.64499	0.0405837	3498	tags=33%, list=16%, signal=28%	595/10950/6659/5311/2273/7272/991/699/23087/5721/9319/983/85456/81620/596/4085/55755/891/1263/4582/6790/10459/604/7124/5698/6419/123879/9212/7465/2146/28984/5017/9735/4683/92421/11130/3276/90480/7029/5686/989/10403/5682/1647/641/5684/54962/1063/5687/55055/1843/54908/9125/64859/5691/5683/5696/8738/5717/51339/56155/5111/5685/5720/60561/5885/29117/5694/7756/5347/8454/51776/5693/1029/54998/5702/5690/…
GO:0032496	response to lipopolysaccharide	289	0.442377	1.51681	0.0405837	1770	tags=17%, list=8%, signal=16%	1594/6352/9536/1236/3553/7128/2706/80149/1906/6678/133/3627/19/6348/6279/5054/2643/5578/3576/7056/3383/3620/4791/6556/23729/10062/25819/7035/7124/958/249/3569/6714/3656/4792/8564/5743/10417/10221/5914/3248/4793/51510/4353/4091/1051/5732/1511/11213
GO:0071103	DNA conformation change	272	0.509069	1.73608	0.0405837	4081	tags=32%, list=19%, signal=26%	2852/8318/51659/113130/64151/7153/85453/983/11339/3149/891/8208/55355/23421/10036/4173/55723/8438/8349/266812/55506/4171/51203/64105/5887/79711/3006/23397/4683/3014/84296/378708/79682/79019/2968/2967/641/10146/54892/25788/8467/401541/6732/2068/64946/4331/8365/1058/10973/8520/1069/54069/55166/1029/8607/4176/387103/25842/8260/9733/2965/3159/2966/8347/9131/56652/6832/10111/7314/7508/2491/7486/10051/…
GO:0007059	chromosome segregation	270	0.462729	1.5754	0.0405837	2894	tags=27%, list=14%, signal=23%	2669/113130/64151/7272/991/699/7153/116028/332/9319/9787/81620/4085/10783/55755/891/55355/7013/9055/10459/4751/9212/51203/9493/23397/92421/378708/11130/55143/200942/84250/2237/10403/3833/644186/80218/1063/51510/10096/10300/1843/54908/3837/56271/9928/6732/2068/79023/23212/56155/6421/151246/81930/5885/7756/4926/5347/220134/57405/55166/27243/4288/84191/24137/221150/128866/1894/387103/5518/8260/28989…
GO:0043491	protein kinase B signaling	261	0.467142	1.58569	0.0405837	2100	tags=18%, list=10%, signal=16%	6352/2852/1236/1839/3553/2534/2152/84830/5008/388121/101/6348/85453/23612/1263/112464/118788/2260/8644/10253/7124/958/2064/6714/23035/5287/3135/117145/2099/7295/8692/114882/83667/9270/407006/2621/4157/6237/5159/2261/5795/23239/942/5155/3326/1116/5880
GO:0000082	G1/S transition of mitotic cell cycle	260	0.458856	1.55711	0.0405837	2015	tags=20%, list=10%, signal=18%	595/894/8318/6659/1033/8900/5311/2273/9134/983/85456/91/7298/81620/55388/596/4609/891/1263/4582/4173/6790/5427/898/6241/123879/7465/4171/2146/993/28984/23649/5557/3276/586/8453/7029/989/51053/637/4174/1647/407006/6119/9125/9928/8738/8882/51339/4331/5111/5777
GO:1901988	negative regulation of cell cycle phase transition	247	0.48054	1.62791	0.0405837	3467	tags=33%, list=16%, signal=28%	595/6659/5311/2273/7272/991/5721/9319/983/85456/81620/596/4085/55755/891/1263/4582/6790/10459/5698/123879/9212/7465/2146/28984/5017/4683/9577/51514/92421/3276/8555/7029/5686/989/10403/5682/1647/641/5684/1063/5687/1843/54908/9125/5691/5683/5696/8738/5717/51339/56155/5111/5685/5720/60561/5885/29117/5694/7756/5347/8454/5693/1029/5702/5690/5718/10385/4303/5705/246175/84861/7517/1111/5700/5716/55159/5…
GO:0015980	energy derivation by oxidation of organic compounds	248	0.476655	1.61466	0.0405837	4212	tags=44%, list=20%, signal=35%	283209/983/4609/891/8864/112464/84883/3953/8604/8013/7381/10131/2271/80183/55276/6392/2110/2673/4725/4706/4701/1329/54205/1349/1738/1737/637/79675/388753/23178/91942/50/1537/4731/5160/114789/7384/4702/83943/7388/135154/1340/8803/3416/37/4967/1345/4709/57017/178/9238/4705/4710/1352/2819/2109/2997/4704/7360/57103/4729/1350/5290/4711/4712/2820/246269/7386/4723/55847/6389/4698/11232/1337/51103/4717/4…
GO:0044839	cell cycle G2/M phase transition	254	0.523154	1.77364	0.0405837	3774	tags=38%, list=18%, signal=32%	595/10382/7277/10763/80321/2273/22981/9833/9133/8444/10133/5721/983/3161/55755/891/1263/5218/890/6790/22974/57504/5698/4751/9212/7465/993/8945/4683/9577/51514/92421/79866/5569/8555/351/51400/5686/55835/5682/203068/5577/641/11116/5684/1063/5687/84930/5691/5683/9928/5696/5717/1454/115106/4331/4660/10733/5685/5720/60561/95681/5885/1069/5694/3320/5347/8454/5693/84131/5702/4957/93323/5690/7283/902/571…
GO:0060485	mesenchyme development	254	0.462792	1.569	0.0405837	2081	tags=18%, list=10%, signal=16%	26585/3553/10630/5311/59/1906/25937/4192/94/10371/4092/596/4609/657/84541/182/8854/10370/10459/2260/55897/23187/8829/3569/8463/2146/6772/28984/283149/10512/3911/9820/1947/7074/407006/60412/8828/8751/553115/5159/78987/9221/10409/3066/80199
GO:0045926	negative regulation of growth	243	0.48597	1.64195	0.0405837	1915	tags=17%, list=9%, signal=16%	4495/1594/4493/4496/4489/4502/4501/4494/51083/26585/8835/2273/94/58529/91/596/2539/604/7124/8829/247/123879/978/374946/10743/2719/60485/3475/4499/8851/11007/8692/5270/83667/4353/8751/6696/1511/2261/5795/56920/6259
GO:0000086	G2/M transition of mitotic cell cycle	236	0.530487	1.78694	0.0405837	3772	tags=39%, list=18%, signal=32%	595/10382/7277/10763/80321/2273/22981/9833/9133/10133/5721/983/3161/55755/891/1263/5218/890/6790/22974/57504/5698/4751/9212/7465/993/8945/4683/51514/92421/79866/5569/351/51400/5686/55835/5682/203068/5577/641/11116/5684/1063/5687/84930/5691/5683/9928/5696/5717/1454/115106/4331/4660/10733/5685/5720/60561/95681/5885/1069/5694/3320/5347/8454/5693/84131/5702/4957/93323/5690/7283/902/5718/5518/4303/548…
GO:0140014	mitotic nuclear division	235	0.514551	1.73146	0.0405837	3487	tags=34%, list=16%, signal=28%	3553/113130/1906/64151/7272/991/11065/9319/9787/81620/3552/4085/10783/3832/55755/891/9639/54443/6790/9055/10459/22974/4751/9212/51203/9493/28984/9735/23397/92421/11130/3796/79866/9820/55143/200942/9585/84250/10403/10419/3833/80218/1063/54461/51510/10300/1843/54908/3837/5159/9928/5155/23212/56155/81930/5885/7756/4926/5347/27243/4288/24137/54998/128866/5518/8260/6683/9587/84861/7517/1111/23172/9700…
GO:1901991	negative regulation of mitotic cell cycle phase transition	228	0.487881	1.6367	0.0405837	3467	tags=33%, list=16%, signal=28%	595/6659/5311/2273/7272/991/5721/9319/983/85456/81620/596/4085/55755/891/1263/4582/6790/10459/5698/123879/9212/7465/2146/28984/4683/92421/3276/7029/5686/989/10403/5682/1647/641/5684/1063/5687/1843/54908/9125/5691/5683/5696/8738/5717/51339/56155/5111/5685/5720/60561/5885/29117/5694/7756/5347/8454/5693/1029/5702/5690/5718/10385/4303/5705/246175/84861/7517/5700/5716/55159/5699/9861/677/5714
GO:0050663	cytokine secretion	225	0.484392	1.62257	0.0405837	2272	tags=24%, list=11%, signal=22%	5004/5005/4321/255231/1236/3553/115362/7128/5008/27242/2633/80149/4192/19/6348/8651/29126/4023/23208/3552/7096/4860/56666/55655/10125/7124/247/6714/26253/28984/9447/23601/8291/55540/11118/2615/24145/8692/2597/2621/3735/5552/965/51738/301/1116/3566/5861/10312/9474/93978/4282/6283/5047
GO:1904018	positive regulation of vasculature development	220	0.490258	1.63834	0.0405837	2111	tags=18%, list=10%, signal=17%	718/2852/26585/3553/2152/80149/133/4192/6648/5054/94/27286/5578/3552/3576/1893/1491/8829/958/10000/5743/79924/9693/7422/3678/51564/3099/1545/861/6237/8837/28514/5335/388/5155/406919/51738/301/1116/26051
GO:1902749	regulation of cell cycle G2/M phase transition	199	0.53477	1.7736	0.0405837	4335	tags=45%, list=20%, signal=36%	595/10382/7277/80321/2273/22981/8444/5721/983/3161/55755/891/6790/22974/57504/5698/4751/9212/4683/9577/51514/92421/5569/8555/351/5686/55835/5682/203068/5577/641/11116/5684/1063/5687/5691/5683/9928/5696/5717/1454/115106/10733/5685/5720/60561/95681/5885/1069/5694/3320/5347/8454/5693/84131/5702/4957/93323/5690/7283/5718/5518/4303/54820/5705/1111/7532/5700/5716/5699/9861/5714/5708/22897/51347/5890/56…
GO:0000075	cell cycle checkpoint	195	0.518181	1.71589	0.0405837	3165	tags=32%, list=15%, signal=27%	595/8318/6659/7272/991/699/9319/983/85456/81620/4085/55755/891/1263/4582/26270/6790/10459/6419/9212/28984/9735/4683/9577/3014/51514/92421/11130/3276/8555/7029/8682/10403/1647/641/54962/1063/55055/1843/54908/9125/64859/26272/8738/56155/5111/60561/5781/7756/5347/51776/545/1407/8563/4303/246175/54465/9587/84861/7517/1111/27339
GO:0050731	positive regulation of peptidyl-tyrosine phosphorylation	181	0.486288	1.59983	0.0405837	2217	tags=22%, list=10%, signal=19%	6352/26585/1839/2534/5008/23529/3383/7804/55620/7124/8829/958/653361/1636/3569/6714/7525/7422/3678/51561/5770/407006/2621/54892/9021/3690/1795/2261/5168/5795/9181/960/10507/5155/51738/3066/4282/4739/627
GO:0061138	morphogenesis of a branching epithelium	176	0.489885	1.60903	0.0405837	1603	tags=16%, list=8%, signal=15%	26585/5311/7052/1906/133/7421/2119/4192/10371/1435/596/4609/4070/2260/10253/7124/8829/10765/6714/8945/2719/2099/10512/3911/25932/7422/6692/9021/9500
GO:0070555	response to interleukin-1	180	0.534155	1.75556	0.0405837	3588	tags=39%, list=17%, signal=33%	6352/3553/952/2633/80149/1906/2634/6348/5721/5578/3552/3576/3383/7035/5698/958/3569/6714/5603/2635/3557/8945/3656/4792/8564/7444/166/8692/351/5686/5682/6880/5684/5687/1051/7334/5691/11213/5683/5696/5717/961/5685/5720/1116/1326/5694/8454/257397/5693/5702/5690/5718/8517/9590/5705/8878/9705/8792/3556/4790/5700/5716/7314/5699/9861/5714/57161/8767/5708
GO:0006323	DNA packaging	187	0.506945	1.67034	0.0405837	3119	tags=24%, list=15%, signal=21%	2852/113130/64151/7153/85453/983/11339/891/8208/55355/23421/10036/55723/8349/266812/55506/4171/51203/64105/79711/3006/23397/3014/378708/79682/79019/54892/8467/401541/6732/64946/8365/1058/8520/54069/55166/1029/8607/387103/25842/8260/9733/3159/8347/9131
GO:0010389	regulation of G2/M transition of mitotic cell cycle	183	0.541631	1.78063	0.0405837	4335	tags=46%, list=20%, signal=37%	595/10382/7277/80321/2273/22981/5721/983/3161/55755/891/6790/22974/57504/5698/4751/9212/4683/51514/92421/5569/351/5686/55835/5682/203068/5577/641/11116/5684/1063/5687/5691/5683/9928/5696/5717/1454/115106/10733/5685/5720/60561/95681/5885/1069/5694/3320/5347/8454/5693/84131/5702/4957/93323/5690/7283/5718/5518/4303/54820/5705/7532/5700/5716/5699/9861/5714/5708/22897/51347/5890/5692/5701/9978/5706/10…
GO:0051783	regulation of nuclear division	171	0.524447	1.71546	0.0405837	3301	tags=32%, list=16%, signal=27%	3553/113130/1906/7272/991/11065/9319/9787/81620/3552/4085/10783/3832/55755/891/54443/6790/10459/4751/9212/51203/28984/9735/92421/79866/9820/9585/84250/10403/10419/1063/54461/51510/1843/54908/5159/5155/56155/5885/7756/4926/5347/27243/4288/54998/128866/8260/9587/84861/7517/1111/9700/1613/246184
GO:0045333	cellular respiration	162	0.542277	1.76363	0.0405837	3883	tags=51%, list=18%, signal=42%	983/891/84883/8604/8013/7381/10131/2271/6392/2110/4725/4706/4701/1329/54205/1349/1738/1737/637/79675/388753/91942/50/1537/4731/5160/114789/7384/4702/83943/7388/135154/1340/8803/3416/4967/1345/4709/57017/9238/4705/4710/1352/2819/2109/4704/4729/1350/5290/4711/4712/2820/246269/7386/4723/55847/6389/4698/11232/1337/51103/4717/4722/90624/4715/4714/6391/6390/22868/4724/4191/80025/27089/1743/9377/81889/4…
GO:0022900	electron transport chain	160	0.580446	1.88279	0.0405837	3727	tags=52%, list=18%, signal=44%	84419/8974/983/3620/891/7296/84883/8604/7381/8659/653361/1728/22977/2110/217/1534/4725/4706/4701/1329/6715/4688/231/1588/51022/1349/1738/637/1109/80142/388753/91942/4199/8574/1537/4731/7384/4702/83943/2230/444/7388/1340/1345/4709/57017/4705/4710/1352/2819/2109/4704/10539/10327/7264/128/4729/2936/1347/1350/4711/4712/2820/246269/7386/4723/6389/1528/4698/11232/1337/51103/4717/4722/4715/4714/4724/270…
GO:2001236	regulation of extrinsic apoptotic signaling pathway	150	0.535073	1.72336	0.0405837	1847	tags=24%, list=9%, signal=22%	7185/2852/50486/3553/2534/7128/2017/5054/467/596/3552/3383/8567/7186/2260/8797/51330/23017/7124/355/5519/8829/6714/7078/5366/64798/8692/85450/8682/637/407006/8406/8837/8772/57448/9181
GO:0000819	sister chromatid segregation	155	0.526692	1.7014	0.0405837	2787	tags=32%, list=13%, signal=28%	113130/64151/7272/991/699/116028/9319/9787/81620/4085/10783/55755/891/9055/10459/4751/9212/51203/9493/23397/92421/11130/55143/84250/2237/10403/3833/80218/1063/51510/10300/1843/54908/3837/9928/23212/56155/6421/151246/81930/5885/7756/4926/5347/27243/24137/128866/5518/8260
GO:0071347	cellular response to interleukin-1	153	0.556264	1.79545	0.0405837	3588	tags=41%, list=17%, signal=34%	6352/3553/2633/80149/1906/2634/6348/5721/3552/3576/3383/7035/5698/958/3569/5603/2635/3557/8945/3656/4792/8564/7444/8692/5686/5682/5684/5687/1051/7334/5691/11213/5683/5696/5717/961/5685/5720/1116/1326/5694/8454/257397/5693/5702/5690/5718/8517/9590/5705/8878/9705/3556/4790/5700/5716/7314/5699/9861/5714/57161/8767/5708
GO:0030856	regulation of epithelial cell differentiation	148	0.544692	1.75116	0.0405837	1664	tags=14%, list=8%, signal=13%	1594/595/3553/25937/7421/5054/94/1513/182/54206/55897/7124/55506/247/2146/6772/406/4318/861/28514/1051
GO:0140053	mitochondrial gene expression	148	0.586646	1.88604	0.0405837	4603	tags=58%, list=22%, signal=46%	51073/57129/55005/51095/51253/6182/5188/65008/90480/4701/51263/54931/64928/28977/54148/79590/9801/64216/29093/28998/54802/11222/7019/55157/51649/29088/122704/64432/124454/51023/81554/51116/63875/219927/92170/9238/84340/133522/55173/85476/54998/3396/60488/10102/92399/63899/51373/51081/55245/80324/65005/708/51067/10884/65080/92259/26589/56652/64983/6832/56945/400916/283459/22868/740/23107/79736/101…
GO:1901568	fatty acid derivative metabolic process	148	0.510637	1.64167	0.0405837	1557	tags=18%, list=7%, signal=17%	9536/5730/3553/11332/1906/2678/2182/55711/51703/8605/8644/622/247/22949/747/2180/79071/4363/5743/215/3155/240/3248/80142/5321/1545/60481
GO:0007088	regulation of mitotic nuclear division	149	0.562427	1.80929	0.0405837	3301	tags=36%, list=16%, signal=31%	3553/113130/1906/7272/991/11065/9319/9787/81620/3552/4085/10783/3832/55755/891/54443/6790/10459/4751/9212/51203/28984/9735/92421/79866/9820/9585/84250/10403/10419/1063/54461/51510/1843/54908/5159/5155/56155/5885/7756/4926/5347/27243/4288/54998/128866/8260/9587/84861/7517/1111/9700/1613/246184
GO:0007093	mitotic cell cycle checkpoint	145	0.548691	1.75786	0.0405837	2289	tags=28%, list=11%, signal=25%	595/6659/7272/991/699/9319/983/85456/81620/4085/55755/891/1263/4582/6790/10459/6419/9212/28984/9735/4683/92421/11130/3276/7029/10403/1647/641/54962/1063/55055/1843/54908/9125/64859/8738/56155/5111/60561/7756/5347
GO:0097696	STAT cascade	145	0.510578	1.63576	0.0405837	2778	tags=22%, list=13%, signal=19%	6352/3575/2534/8835/5008/5311/23529/6775/8651/55620/7124/958/3569/6772/231/51561/5770/407006/1545/9021/602/2261/3454/3066/729230/84444/128869/3717/9111/1437/1436/5518
GO:0000070	mitotic sister chromatid segregation	131	0.548772	1.73556	0.0405837	2787	tags=34%, list=13%, signal=29%	113130/64151/7272/991/9319/9787/81620/4085/10783/55755/891/9055/10459/4751/9212/51203/9493/23397/92421/11130/55143/84250/10403/3833/80218/1063/51510/10300/1843/54908/3837/9928/23212/56155/81930/5885/7756/4926/5347/27243/24137/128866/5518/8260
GO:0032543	mitochondrial translation	125	0.588516	1.85325	0.0405837	4468	tags=57%, list=21%, signal=45%	51073/57129/55005/51253/6182/5188/65008/90480/4701/51263/54931/64928/28977/54148/79590/9801/29093/28998/11222/55157/51649/29088/122704/64432/124454/51023/81554/51116/63875/219927/92170/84340/55173/85476/54998/3396/60488/10102/92399/63899/51373/51081/55245/65005/708/51067/10884/65080/92259/26589/64983/56945/283459/22868/740/23107/10128/124995/6150/115416/64978/26995/64963/10240/28973/6183/54948/57…
GO:0006119	oxidative phosphorylation	115	0.542662	1.69187	0.0405837	3883	tags=55%, list=18%, signal=45%	983/891/7381/518/4725/4706/215/4701/1329/51085/1349/1738/637/4436/388753/516/1537/4731/7384/4702/7388/1340/1345/4709/57017/4705/4710/1352/4704/27109/4729/30968/539/1350/4711/4712/515/246269/7386/4723/522/4698/10476/1337/51103/4717/201626/4722/400916/498/4715/4714/4724/79736/27089/9377/4728/29103/506/6901/7415/11315/4720
GO:0022612	gland morphogenesis	115	0.576202	1.79644	0.0405837	1664	tags=21%, list=8%, signal=19%	7128/7052/7421/2119/4192/10371/1435/596/1396/2260/7124/8829/10765/6714/8945/55959/2099/10512/3911/57045/823/2267/8837/1051
GO:0001676	long-chain fatty acid metabolic process	93	0.596199	1.8104	0.0405837	1557	tags=25%, list=7%, signal=23%	9536/5730/11332/84830/2948/2182/11000/51703/8605/8644/247/747/2180/79071/5743/215/240/3248/10965/80142/5321/1545/60481
GO:0031145	anaphase-promoting complex-dependent catabolic process	80	0.64792	1.92538	0.0405837	4435	tags=61%, list=21%, signal=49%	991/11065/5721/983/4085/891/6790/9232/5698/9212/5686/5682/5684/5687/5691/5683/5696/5717/7324/5685/5720/5694/5347/64682/5693/5702/5690/5718/5705/10393/5700/246184/5716/7314/5699/9861/5714/5708/8452/5692/51343/7321/5701/701/5706/10213/5689/5713/8697
GO:0003333	amino acid transmembrane transport	72	0.626928	1.8347	0.0405837	1182	tags=22%, list=6%, signal=21%	23657/10630/56262/23428/6509/8140/6512/117247/6533/8864/79751/8604/6506/123096/6534/124935
GO:0031146	SCF-dependent proteasomal ubiquitin-dependent protein catabolic process	68	0.642577	1.86892	0.0405837	4447	tags=63%, list=21%, signal=50%	25937/5721/26270/5698/8945/5686/5682/5684/54461/5687/254170/5691/26272/5683/9928/5696/5717/5685/5720/5694/8454/81545/5693/5702/5690/5718/899/5705/5700/5716/5699/9861/5714/5708/5692/5701/9978/26232/5706/10213/5689/5713/6815
GO:0046686	response to cadmium ion	56	0.683294	1.9243	0.0410939	750	tags=20%, list=4%, signal=19%	4495/4493/4496/4489/4501/4494/6678/2934/983/8644/653361
GO:0010043	response to zinc ion	44	0.805801	2.18132	0.0413349	589	tags=25%, list=3%, signal=24%	4495/4493/4496/4489/4502/4501/4494/6279/1396/8836/64924
GO:0051489	regulation of filopodium assembly	39	0.698513	1.85227	0.0413349	2111	tags=31%, list=10%, signal=28%	1809/54874/1236/6624/26052/64284/8829/375790/9750/4651/5898/26051
GO:0002675	positive regulation of acute inflammatory response	30	0.789744	1.9926	0.041852	1079	tags=30%, list=5%, signal=29%	718/1236/3553/5008/101/7124/3569/2161/5743
GO:0060444	branching involved in mammary gland duct morphogenesis	21	0.820361	1.94366	0.041852	1041	tags=33%, list=5%, signal=32%	7421/2119/1435/10765/6714/8945/2099
GO:0071294	cellular response to zinc ion	19	0.930483	2.1701	0.041852	33	tags=37%, list=0%, signal=37%	4495/4493/4496/4489/4502/4501/4494
GO:0042362	fat-soluble vitamin biosynthetic process	15	0.863991	1.91911	0.0419937	694	tags=33%, list=3%, signal=32%	1594/5360/3553/7421/7124
GO:1905902	regulation of mesoderm formation	10	0.904778	1.8334	0.0419937	691	tags=30%, list=3%, signal=29%	657/2260/55897
GO:0002158	osteoclast proliferation	9	0.915749	1.81251	0.0419937	357	tags=44%, list=2%, signal=44%	128506/26585/7128/1435
GO:0006271	DNA strand elongation involved in DNA replication	9	0.906937	1.79507	0.0419937	1515	tags=67%, list=7%, signal=62%	51659/64785/5983/84296/2237/5984
GO:0001973	adenosine receptor signaling pathway	12	-0.852688	-1.89417	0.0494036	2075	tags=58%, list=10%, signal=53%	5028/100/55/134/5032/140
GO:0035588	G protein-coupled purinergic receptor signaling pathway	23	-0.804729	-2.07123	0.0505913	2075	tags=48%, list=10%, signal=43%	2857/5028/5724/100/55/134/53829/5032/140/286530
GO:0002791	regulation of peptide secretion	477	0.417425	1.48736	0.0505913	3043	tags=22%, list=14%, signal=19%	6352/5004/5005/2852/4321/1236/3553/952/6659/7128/84830/5008/7293/27242/2633/6513/80149/101/3783/4192/6348/6279/79651/3382/8651/29126/4023/3710/23208/5578/3552/7096/4628/8864/7186/56666/55655/10125/10062/7124/247/958/3569/6714/415116/26253/28984/9447/23601/3708/9727/55540/90550/399687/6720/2615/24145/8692/291/5289/406/7074/2597/2621/23178/91942/3735/5552/965/5066/51738/301/3566/2281/10312/9474/939…
GO:0035587	purinergic receptor signaling pathway	31	-0.804628	-2.19578	0.0505913	2075	tags=48%, list=10%, signal=44%	22953/2857/5028/5025/5724/5027/100/55/134/53829/5023/5032/140/286530
GO:0007190	activation of adenylate cyclase activity	32	-0.771132	-2.12661	0.0505913	2266	tags=31%, list=11%, signal=28%	136/107/196883/113/115/5032/57413/154/140
GO:0072507	divalent inorganic cation homeostasis	409	0.423658	1.4931	0.0505913	2238	tags=16%, list=11%, signal=14%	1594/6352/2852/6368/7781/255231/1236/2534/952/4283/23413/5311/7052/1906/133/29887/7421/54757/6357/3627/6348/6279/130733/3710/6355/596/6556/784/64924/7466/55151/57190/27/958/55283/3708/1193/5021/2099/90550/844/30001/351/6373/6354/2280/159371/5335/8943/23516/91252/10134/9170/5777/1020/6261/51738/9446/2281/10312/729230/83636/9474/6280/7184
GO:0048285	organelle fission	389	0.424069	1.49022	0.0505913	3774	tags=27%, list=18%, signal=23%	3553/8900/259266/113130/1906/64151/7272/991/7153/11065/9319/9787/81620/3552/4085/10783/3832/55755/65084/891/9639/51537/7013/54443/6790/9055/10459/22974/4751/9212/51203/9493/28984/9735/23397/5824/92421/378708/11130/3796/79866/1164/9820/55143/200942/9585/84250/10403/10419/3833/644186/80218/1063/54461/51510/10096/25788/10300/84930/1843/54908/3837/5159/9928/5155/23212/56155/151246/81930/5885/7756/492…
GO:0022407	regulation of cell-cell adhesion	383	0.410632	1.44021	0.0505913	2243	tags=20%, list=11%, signal=18%	6352/3575/1236/3553/2534/84830/10630/27242/5420/80149/101/10148/4192/64332/8651/29126/80381/4092/5578/3659/4301/3383/3620/8440/8876/6385/80380/4860/11006/182/10370/10459/30835/10125/8013/604/7124/3569/2064/6714/3557/28984/64115/84959/3135/23560/5914/2615/1947/7525/5270/84524/51561/57045/407006/2267/861/339390/1051/9750/8943/8772/4651/960/942/961/9093/5777/301/83737/3566/729230/5781/79576/1326
GO:0045765	regulation of angiogenesis	363	0.418374	1.46077	0.0505913	2162	tags=15%, list=10%, signal=14%	718/26585/11117/3553/2152/7128/80149/6678/133/3627/4192/64855/5054/94/64218/27286/5578/3552/3576/1893/7075/10253/51330/8829/958/3569/2064/6772/28984/10000/3135/22905/7453/5743/79924/7422/3678/51564/1284/9270/3099/407006/1545/861/6237/28514/5335/388/5168/11235/406919/51738/301/1116/26051/729230
GO:0001655	urogenital system development	322	0.428581	1.48429	0.0505913	1971	tags=17%, list=9%, signal=15%	26585/6659/5311/5420/4854/59/4311/84159/25937/55165/4092/596/4609/26249/1396/3399/4070/6385/182/8854/2260/9788/7466/8829/4953/247/79810/1636/6772/6382/55959/5017/2719/2099/3911/5914/8692/6715/231/1588/7422/3248/4318/1063/9245/4091/9500/8837/28514/8772/5159/51668/5155/10409
GO:0009167	purine ribonucleoside monophosphate metabolic process	300	0.438504	1.50903	0.0505913	3911	tags=39%, list=18%, signal=32%	5214/272/3101/2026/205/283209/983/891/122622/9414/8604/7381/518/9605/5198/54541/4725/4706/9631/215/4701/1329/5213/51085/1349/7167/1738/637/2597/3099/4436/388753/53371/10606/516/523/1537/4927/4731/3939/79023/114789/7384/5210/5223/4702/7388/1340/159/4967/1345/5315/4709/2203/10762/57017/4705/4710/1352/226/2819/4704/2618/1497/57122/27109/6396/57103/4729/30968/539/10845/1350/4711/4712/515/246269/7386/…
GO:0044843	cell cycle G1/S phase transition	278	0.446706	1.52585	0.0505913	2015	tags=19%, list=10%, signal=17%	595/894/8318/6659/1033/8900/5311/2273/9134/983/85456/91/7298/81620/55388/596/4609/891/1263/4582/4173/890/6790/5427/898/6241/123879/7465/4171/2146/993/28984/23649/5557/3276/586/8453/7029/989/51053/637/4174/1647/407006/6119/9125/9928/8738/8882/51339/4331/5111/5777
GO:0090068	positive regulation of cell cycle process	276	0.439608	1.50034	0.0505913	2097	tags=18%, list=10%, signal=17%	595/894/3553/6659/5311/113130/1906/11065/8444/983/85456/9787/81620/3552/4085/891/1263/4582/6840/6790/2260/57504/898/9212/51203/2146/9493/28984/51514/3276/8851/9585/84250/351/7029/2237/55835/10403/1647/25886/407006/7709/9125/5159/9928/8738/5155/10733/5111/6421
GO:2000027	regulation of animal organ morphogenesis	247	0.461381	1.563	0.0508156	3467	tags=26%, list=16%, signal=22%	26585/2239/7128/1906/7421/2119/4192/5721/1435/596/4609/657/4070/182/10370/2260/55897/7124/5698/6772/55959/2719/2099/10512/1951/5686/7422/7074/5682/5684/5687/9500/8837/5691/5683/5696/5717/6259/51339/10409/5685/5720/22881/23002/30812/5694/8322/5693/5702/5292/5690/5718/1213/7494/5705/5700/5154/5716/5216/5699/9861/89958/55679/5714
GO:0044706	multi-multicellular organism process	220	0.464755	1.55312	0.0508567	1357	tags=15%, list=6%, signal=14%	4316/1594/3553/952/2706/6513/1906/133/7421/91/596/285590/2182/639/7056/3620/8605/3726/7076/151/5021/23764/8528/2099/5743/5914/231/3248/406/5270/4318/3678
GO:0098813	nuclear chromosome segregation	216	0.475793	1.58757	0.0508567	2787	tags=26%, list=13%, signal=23%	2669/113130/64151/7272/991/699/116028/9319/9787/81620/4085/10783/55755/891/7013/9055/10459/4751/9212/51203/9493/23397/92421/378708/11130/55143/200942/84250/2237/10403/3833/644186/80218/1063/51510/10096/10300/1843/54908/3837/9928/23212/56155/6421/151246/81930/5885/7756/4926/5347/55166/27243/24137/128866/1894/5518/8260
GO:0097191	extrinsic apoptotic signaling pathway	211	0.492328	1.63995	0.0508567	1876	tags=20%, list=9%, signal=19%	7185/2852/50486/10962/3553/2534/7128/2017/27018/5054/467/91/596/3552/3383/8567/7186/2260/8797/51330/23017/7124/355/5519/8829/3429/6714/7078/5366/64798/8692/85450/8682/637/407006/8406/8837/10038/8772/57448/2261/9181/8738
GO:0002526	acute inflammatory response	154	0.500177	1.61665	0.0518443	1079	tags=15%, list=5%, signal=14%	5004/718/9536/5005/716/1236/5199/3553/2152/629/5008/101/6279/54210/3552/2157/3383/710/8876/7124/3569/2161/5743
GO:1904892	regulation of STAT cascade	125	0.530089	1.66926	0.0518537	2778	tags=22%, list=13%, signal=20%	6352/3575/2534/8835/5008/23529/8651/55620/7124/958/3569/8851/231/51561/407006/1545/9021/602/51701/2261/1020/3066/84444/128869/3717/1437/1436/5518
GO:0006415	translational termination	100	0.558903	1.71667	0.0518537	4468	tags=53%, list=21%, signal=42%	51073/57129/51253/6182/65008/90480/51263/64928/28977/54148/79590/9801/29093/28998/11222/51649/29088/122704/64432/2107/51023/51116/63875/219927/84340/55173/54998/3396/60488/92399/29104/51373/51081/65005/10884/65080/92259/26589/64983/56945/740/23107/124995/6150/64978/64963/10240/28973/6183/54948/54534/84311/51650
GO:1902750	negative regulation of cell cycle G2/M phase transition	95	0.591214	1.80124	0.0518537	4335	tags=56%, list=20%, signal=45%	2273/5721/983/6790/5698/9212/4683/9577/51514/92421/8555/5686/5682/641/5684/5687/5691/5683/5696/5717/5685/5720/60561/5885/5694/5347/8454/5693/5702/5690/5718/4303/5705/1111/5700/5716/5699/9861/5714/5708/51347/5692/51343/5701/9978/5706/79184/10213/84446/5689/5713/8883/406991
GO:0010972	negative regulation of G2/M transition of mitotic cell cycle	83	0.600256	1.79318	0.0518537	4335	tags=55%, list=20%, signal=44%	2273/5721/983/6790/5698/9212/4683/92421/5686/5682/641/5684/5687/5691/5683/5696/5717/5685/5720/60561/5885/5694/8454/5693/5702/5690/5718/4303/5705/5700/5716/5699/9861/5714/5708/51347/5692/5701/9978/5706/10213/84446/5689/5713/8883/406991
GO:0032508	DNA duplex unwinding	76	0.609056	1.79687	0.0518537	4167	tags=47%, list=20%, signal=38%	8318/51659/7153/4173/4171/5887/4683/84296/2968/2967/641/10146/25788/2068/4331/10973/1069/8607/4176/2965/3159/2966/56652/6832/10111/7314/7508/7486/4361/1161/2547/4175/9978/92797/1105/9401
GO:0006521	regulation of cellular amino acid metabolic process	60	0.640828	1.82798	0.0518537	4335	tags=60%, list=20%, signal=48%	23657/5721/5698/4953/1728/5686/5682/5684/5687/5691/5683/5696/5717/5685/5720/51582/5694/5693/5702/5690/5718/5705/5700/5716/5699/9861/5714/5708/5692/11315/5701/5706/10213/5689/5713/406991
GO:0006636	unsaturated fatty acid biosynthetic process	52	0.647814	1.80094	0.0518537	1557	tags=25%, list=7%, signal=23%	9536/5730/3553/1906/8644/247/79071/5743/215/240/3248/80142/60481
GO:0051306	mitotic sister chromatid separation	49	0.659318	1.81291	0.0518537	3301	tags=49%, list=16%, signal=41%	7272/991/9319/9787/81620/4085/10783/55755/891/10459/9212/10403/1063/1843/54908/56155/5885/7756/5347/5518/84861/7517/9700/246184
GO:0046850	regulation of bone remodeling	45	0.663338	1.80132	0.0518537	3236	tags=42%, list=15%, signal=36%	26585/284266/952/7128/101/4192/5578/3953/3569/6714/3690/338773/81501/133522/4763/9066/1436/760/8792
GO:0007091	metaphase/anaphase transition of mitotic cell cycle	47	0.661875	1.80616	0.0518537	2289	tags=40%, list=11%, signal=36%	7272/991/9319/9787/81620/4085/10783/55755/891/10459/9212/10403/1063/1843/54908/56155/5885/7756/5347
GO:0010965	regulation of mitotic sister chromatid separation	47	0.661875	1.80616	0.0518537	2289	tags=40%, list=11%, signal=36%	7272/991/9319/9787/81620/4085/10783/55755/891/10459/9212/10403/1063/1843/54908/56155/5885/7756/5347
GO:0060389	pathway-restricted SMAD protein phosphorylation	47	0.664527	1.8134	0.0518537	1681	tags=23%, list=8%, signal=22%	26585/11117/7272/94/4092/91/657/57045/4091/9958/83891
GO:0030071	regulation of mitotic metaphase/anaphase transition	44	0.671126	1.81675	0.0518537	2289	tags=43%, list=11%, signal=39%	7272/991/9319/9787/81620/4085/10783/55755/891/10459/9212/10403/1063/1843/54908/56155/5885/7756/5347
GO:0098760	response to interleukin-7	40	0.688193	1.83311	0.0518537	862	tags=18%, list=4%, signal=17%	3575/8835/1154/8651/3561/10963/5887
GO:0098761	cellular response to interleukin-7	40	0.688193	1.83311	0.0518537	862	tags=18%, list=4%, signal=17%	3575/8835/1154/8651/3561/10963/5887
GO:0019369	arachidonic acid metabolic process	39	0.67634	1.79348	0.0518537	1486	tags=26%, list=7%, signal=24%	9536/5730/8605/8644/247/747/5743/80142/5321/1545
GO:0071276	cellular response to cadmium ion	32	0.754444	1.93013	0.0518537	750	tags=28%, list=4%, signal=27%	4495/4493/4496/4489/4501/4494/2934/8644/653361
GO:0038111	interleukin-7-mediated signaling pathway	29	0.752517	1.88863	0.0518537	564	tags=17%, list=3%, signal=17%	3575/8835/1154/8651/3561
GO:0060603	mammary gland duct morphogenesis	29	0.747708	1.87656	0.0518537	1041	tags=24%, list=5%, signal=23%	7421/2119/1435/10765/6714/8945/2099
GO:0042759	long-chain fatty acid biosynthetic process	25	0.755775	1.84752	0.0518537	1302	tags=28%, list=6%, signal=26%	11332/2948/247/79071/5743/240/3248
GO:0002544	chronic inflammatory response	19	0.803857	1.87478	0.0518537	1400	tags=47%, list=7%, signal=44%	6352/9536/7128/6279/3620/8876/7124/1588/201294
GO:0006643	membrane lipid metabolic process	188	-0.424076	-1.54947	0.0518537	4007	tags=34%, list=19%, signal=28%	94101/25865/581/80235/221/84720/2581/2760/55331/2720/10558/5279/5281/23344/54965/4758/9091/2055/427/5283/55304/4258/29956/8705/93183/9217/7132/54982/1201/151742/94103/9334/6483/29095/10026/54872/94005/54344/80772/171546/25870/8733/410/5027/57704/8877/7915/9517/23659/2531/51228/4668/79603/10087/5277/5476/259230/8706/2528/2517/7357/347735/5023
GO:0007626	locomotory behavior	193	-0.398057	-1.46001	0.0518537	2881	tags=18%, list=14%, signal=16%	2395/2668/83715/538/55079/9112/5728/4985/2043/22876/127343/10499/54982/1742/123803/83464/4204/5153/4987/409/120892/4929/463/9611/57731/551/2548/5581/6622/89797/3398/238/1803/6414
GO:0021562	vestibulocochlear nerve development	10	0.879997	1.78319	0.0518537	1543	tags=40%, list=7%, signal=37%	497189/140947/8829/8828
GO:0051249	regulation of lymphocyte activation	395	0.407073	1.43171	0.0518537	2243	tags=20%, list=11%, signal=18%	6352/3575/51083/1236/3553/2534/952/7128/7293/27242/23529/80149/101/27040/10148/2934/4192/64332/8651/29126/80381/4092/3659/596/639/3149/3620/8440/8876/6385/80380/4860/11006/10459/30835/10125/3111/604/958/3569/2064/6714/8744/64115/3135/10039/5914/55183/2615/1947/7525/84524/51561/57045/2621/4436/2267/861/1209/339390/1051/9750/8943/8772/56833/942/961/9093/5777/4323/301/83737/3566/5880/729230/5781/428…
GO:0072503	cellular divalent inorganic cation homeostasis	389	0.404917	1.42292	0.0518537	2238	tags=16%, list=11%, signal=15%	6352/2852/6368/7781/255231/1236/2534/952/4283/23413/5311/7052/1906/133/7421/6357/3627/6348/6279/130733/3710/6355/596/6556/784/64924/7466/55151/57190/27/958/55283/3708/1193/5021/2099/90550/844/30001/351/6373/6354/2280/159371/5335/8943/23516/91252/10134/9170/5777/1020/6261/51738/9446/2281/10312/729230/83636/9474/6280/7184
GO:0055074	calcium ion homeostasis	385	0.406019	1.42487	0.0518537	2167	tags=15%, list=10%, signal=13%	1594/6352/2852/6368/255231/1236/2534/952/4283/23413/5311/7052/1906/133/29887/7421/54757/6357/3627/6348/130733/3710/6355/596/784/7466/55151/57190/27/958/55283/3708/1193/5021/2099/90550/844/30001/351/6373/6354/2280/159371/5335/10134/9170/5777/1020/6261/51738/9446/2281/10312/729230/83636/9474
GO:1903532	positive regulation of secretion by cell	377	0.409458	1.43446	0.0518537	3110	tags=22%, list=15%, signal=19%	5004/5005/2852/4321/51083/3553/952/6659/23413/5008/7293/1906/101/3783/4192/6348/29126/4023/3552/7096/4628/6385/3684/56666/55655/2260/10125/7124/247/3569/6714/26253/28984/9447/23601/6382/55540/5021/8564/90550/399687/24145/8692/1588/201294/2597/8723/3735/10015/6696/965/1020/51738/3566/93978/5781/4282/5047/5864/3717/7430/27243/10802/3624/55737/7447/9066/29085/286676/11146/5467/1436/83786/7494/58515/…
GO:1905770	regulation of mesodermal cell differentiation	8	0.915553	1.76025	0.0518537	691	tags=38%, list=3%, signal=36%	657/2260/55897
GO:0007159	leukocyte cell-cell adhesion	322	0.422131	1.46195	0.0518537	2963	tags=26%, list=14%, signal=23%	6352/3575/1236/3553/2534/84830/27242/80149/101/10148/4192/64332/6279/8651/29126/80381/4092/3659/3383/3620/8440/8876/6385/80380/4860/11006/30835/10125/3695/8013/604/7124/51148/3569/2064/6714/10318/64115/3135/5914/2615/1947/7525/84524/3678/51561/57045/407006/2267/861/339390/1051/9750/8943/8772/960/10507/942/961/9093/5777/301/83737/3566/5880/729230/5781/79576/6280/1326/7430/3329/83706/7264/10808/111…
GO:0034112	positive regulation of homotypic cell-cell adhesion	6	0.937778	1.69927	0.0518537	123	tags=33%, list=1%, signal=33%	6352/10630
GO:0002237	response to molecule of bacterial origin	302	0.434154	1.49549	0.0518537	1770	tags=17%, list=8%, signal=15%	1594/6352/9536/1236/3553/7128/2706/80149/1906/6678/133/3627/19/6348/6279/5054/2643/5578/7096/3576/7056/3383/3620/4791/6556/23729/10062/25819/7035/7124/958/249/3569/6714/3656/4792/8564/5743/10417/10221/5914/3248/4793/51510/4353/4091/1051/5732/1511/11213
GO:0090289	regulation of osteoclast proliferation	5	0.982687	1.7064	0.0518537	108	tags=60%, list=1%, signal=60%	128506/26585/7128
GO:2000722	regulation of cardiac vascular smooth muscle cell differentiation	5	0.976078	1.69492	0.0518537	23	tags=20%, list=0%, signal=20%	2852
GO:0001822	kidney development	274	0.442901	1.51143	0.0523424	1971	tags=18%, list=9%, signal=16%	26585/6659/5311/5420/4854/59/4311/84159/25937/4092/596/4609/26249/3399/4070/6385/182/8854/2260/9788/7466/8829/4953/79810/1636/6772/6382/55959/5017/2719/3911/5914/8692/231/7422/3248/4318/1063/9245/4091/9500/8837/28514/8772/5159/51668/5155/10409
GO:0001763	morphogenesis of a branching structure	190	0.477949	1.57723	0.0548301	1603	tags=16%, list=8%, signal=15%	26585/5311/7052/1906/133/7421/2119/4192/10371/1435/596/4609/639/4070/2260/10253/7124/8829/10765/6714/8945/2719/2099/10512/3911/25932/7422/6692/9021/9500
GO:0060491	regulation of cell projection assembly	162	0.479188	1.55845	0.0549439	2167	tags=19%, list=10%, signal=17%	1809/54874/1236/23189/6624/5420/5909/55329/23242/10787/26499/26052/3383/54443/4070/64284/8829/6714/989/55835/148170/375790/9750/51466/4651/5898/5337/80199/5880/26051/9474
GO:0035865	cellular response to potassium ion	10	-0.844788	-1.78556	0.0554299	1930	tags=40%, list=9%, signal=36%	3297/10891/1393
GO:0009812	flavonoid metabolic process	12	-0.84121	-1.86867	0.0554299	479	tags=33%, list=2%, signal=33%	5447/10891/6818
GO:0032392	DNA geometric change	86	0.603804	1.81567	0.0554299	4167	tags=44%, list=20%, signal=36%	8318/51659/7153/3149/4173/8438/4171/5887/4683/84296/2968/2967/641/10146/25788/2068/4331/10973/1069/8607/4176/2965/3159/2966/56652/6832/10111/7314/7508/7486/4361/1161/2547/4175/9978/92797/1105/9401
GO:0070125	mitochondrial translational elongation	86	0.593457	1.78456	0.0554299	5273	tags=66%, list=25%, signal=50%	51073/57129/51253/6182/65008/90480/51263/64928/28977/54148/79590/9801/29093/28998/11222/51649/29088/122704/64432/51023/51116/63875/219927/55173/85476/54998/3396/60488/51373/51081/65005/10884/65080/92259/26589/64983/56945/740/23107/124995/6150/64978/64963/10240/28973/6183/54948/54534/84311/51650/55168/28957/116540/55052/64969/51069/64976
GO:1904894	positive regulation of STAT cascade	86	0.583999	1.75612	0.0554299	2048	tags=20%, list=10%, signal=18%	6352/3575/2534/5008/23529/8651/55620/7124/958/3569/231/51561/407006/1545/9021/2261/3066
GO:0070126	mitochondrial translational termination	88	0.595124	1.79316	0.0554299	5273	tags=66%, list=25%, signal=50%	51073/57129/51253/6182/65008/90480/51263/64928/28977/54148/79590/9801/29093/28998/11222/51649/29088/122704/64432/51023/51116/63875/219927/84340/55173/54998/3396/60488/92399/51373/51081/65005/10884/65080/92259/26589/64983/56945/740/23107/124995/6150/64978/64963/10240/28973/6183/54948/54534/84311/51650/55168/28957/116540/55052/64969/51069/64976
GO:0035590	purinergic nucleotide receptor signaling pathway	22	-0.786948	-2.00952	0.0554299	1919	tags=45%, list=9%, signal=41%	2857/5028/5025/5724/5027/53829/5023/5032/286530
GO:0051965	positive regulation of synapse assembly	63	0.61154	1.75369	0.0554299	2217	tags=17%, list=10%, signal=16%	139065/2047/23768/64218/27286/29904/5021/375790/10507/51738/627
GO:0015807	L-amino acid transport	58	0.618254	1.75459	0.0554299	2538	tags=28%, list=12%, signal=24%	23657/23428/6509/8140/6512/8864/6556/79751/8604/6506/123096/124935/153129/94081/6520/1497
GO:0022411	cellular component disassembly	490	0.406778	1.45319	0.0554299	3149	tags=27%, list=15%, signal=23%	4316/718/2852/4321/84557/10630/2017/10763/6624/101/54463/2934/7153/9133/8444/10133/983/5578/50810/3915/285590/4609/10783/51474/891/1263/649/1513/3684/132671/4241/51073/57129/28985/7124/7076/3569/55604/6709/80183/51253/6182/54541/65008/57159/3796/90480/4327/6720/51263/149371/89927/4318/64928/28977/54148/5341/823/3099/29767/79590/3836/7443/9801/51510/196528/10300/84749/8751/29093/28998/11222/3837/5…
GO:0002694	regulation of leukocyte activation	484	0.401076	1.43097	0.0554299	2243	tags=20%, list=11%, signal=18%	6352/2852/3575/51083/1236/3553/2534/952/7128/7293/27242/23529/80149/101/27040/10148/2934/4192/8530/64332/6348/8651/29126/80381/4092/671/3659/596/639/3149/3620/8440/8876/6385/80380/4860/11006/338339/3684/23729/10459/30835/10125/10062/3111/8013/604/7124/5819/958/3569/2064/6714/8744/64115/3135/10039/5914/55183/399687/2615/351/1947/7525/84524/201294/51561/57045/2621/4436/2267/861/5359/1209/339390/872…
GO:0009150	purine ribonucleotide metabolic process	479	0.401354	1.43085	0.0554299	3689	tags=33%, list=17%, signal=28%	5152/5214/11332/272/3101/2026/205/283209/6819/983/8460/2182/55711/891/8942/51703/122622/9414/8604/51715/7381/79631/2180/518/4830/80221/79071/9605/5198/29922/117145/54541/4725/4706/9631/215/4701/1329/3155/54928/5213/51085/23597/1349/7167/1738/1737/637/10965/8050/55034/9060/2597/23417/3099/4436/388753/53371/55669/60481/10606/516/523/1537/4927/55856/4731/3939/79023/5160/114789/7384/5210/5223/4702/90…
GO:0051784	negative regulation of nuclear division	52	0.630681	1.75331	0.0554299	3148	tags=44%, list=15%, signal=38%	7272/991/9319/81620/4085/55755/891/10459/9212/28984/10403/1063/1843/54908/56155/5885/7756/5347/54998/8260/84861/7517/1111
GO:0046456	icosanoid biosynthetic process	50	0.644354	1.77885	0.0554299	1473	tags=22%, list=7%, signal=21%	9536/5730/3553/1906/2678/8644/5743/240/3248/80142/5321
GO:0045839	negative regulation of mitotic nuclear division	45	0.658297	1.78763	0.0554299	3148	tags=51%, list=15%, signal=44%	7272/991/9319/81620/4085/55755/891/10459/9212/28984/10403/1063/1843/54908/56155/5885/7756/5347/54998/8260/84861/7517/1111
GO:0060393	regulation of pathway-restricted SMAD protein phosphorylation	43	0.67438	1.82004	0.0554299	1681	tags=23%, list=8%, signal=21%	26585/11117/7272/94/4092/91/657/57045/4091/83891
GO:0051985	negative regulation of chromosome segregation	38	0.676186	1.78254	0.0554299	3231	tags=55%, list=15%, signal=47%	7272/991/9319/81620/4085/55755/891/10459/9212/10403/1063/1843/54908/56155/5885/7756/5347/8260/84861/7517/9700
GO:0030261	chromosome condensation	32	0.722459	1.8483	0.0554299	1524	tags=28%, list=7%, signal=26%	2852/113130/64151/7153/983/891/51203/23397/54892
GO:0045841	negative regulation of mitotic metaphase/anaphase transition	32	0.730117	1.86789	0.0554299	2289	tags=53%, list=11%, signal=47%	7272/991/9319/81620/4085/55755/891/10459/9212/10403/1063/1843/54908/56155/5885/7756/5347
GO:2000816	negative regulation of mitotic sister chromatid separation	32	0.730117	1.86789	0.0554299	2289	tags=53%, list=11%, signal=47%	7272/991/9319/81620/4085/55755/891/10459/9212/10403/1063/1843/54908/56155/5885/7756/5347
GO:1902100	negative regulation of metaphase/anaphase transition of cell cycle	33	0.721964	1.85936	0.0554299	2289	tags=52%, list=11%, signal=46%	7272/991/9319/81620/4085/55755/891/10459/9212/10403/1063/1843/54908/56155/5885/7756/5347
GO:1905819	negative regulation of chromosome separation	33	0.721964	1.85936	0.0554299	2289	tags=52%, list=11%, signal=46%	7272/991/9319/81620/4085/55755/891/10459/9212/10403/1063/1843/54908/56155/5885/7756/5347
GO:0051491	positive regulation of filopodium assembly	29	0.737471	1.85087	0.0554299	1942	tags=31%, list=9%, signal=28%	1809/54874/1236/6624/26052/8829/375790/9750/5898
GO:0007094	mitotic spindle assembly checkpoint	30	0.734183	1.85241	0.0554299	2289	tags=53%, list=11%, signal=48%	7272/991/9319/81620/4085/55755/891/10459/9212/10403/1063/1843/54908/56155/7756/5347
GO:0031577	spindle checkpoint	30	0.734183	1.85241	0.0554299	2289	tags=53%, list=11%, signal=48%	7272/991/9319/81620/4085/55755/891/10459/9212/10403/1063/1843/54908/56155/7756/5347
GO:0071173	spindle assembly checkpoint	30	0.734183	1.85241	0.0554299	2289	tags=53%, list=11%, signal=48%	7272/991/9319/81620/4085/55755/891/10459/9212/10403/1063/1843/54908/56155/7756/5347
GO:0071174	mitotic spindle checkpoint	30	0.734183	1.85241	0.0554299	2289	tags=53%, list=11%, signal=48%	7272/991/9319/81620/4085/55755/891/10459/9212/10403/1063/1843/54908/56155/7756/5347
GO:0009199	ribonucleoside triphosphate metabolic process	301	0.433086	1.49193	0.0554299	3911	tags=39%, list=18%, signal=32%	5214/272/3101/2026/205/283209/983/7371/891/8604/51715/7381/79631/518/4830/9605/29922/54541/4725/4706/9631/215/4701/1329/5213/51085/1349/7167/1738/637/55034/2597/1503/3099/4436/388753/53371/55669/516/523/1537/4927/4731/3939/79023/114789/7384/5210/5223/4702/7388/1340/4967/1345/5315/4709/2203/10762/57017/4705/4710/1352/226/2819/4704/1497/57122/27109/4976/6396/57103/9054/4729/3704/30968/539/10845/135…
GO:0002460	adaptive immune response based on somatic recombination of immune receptors built from immunoglobulin superfamily domains	230	0.45707	1.53397	0.0582541	2323	tags=22%, list=11%, signal=20%	718/3575/51279/716/3553/7128/23529/80149/10148/64332/64218/29126/4092/23180/9156/3383/4791/710/6556/182/7186/10459/604/7124/114836/5819/958/5971/3569/163486/3135/4683/10039/11118/55183/201294/51561/2956/4436/9245/339390/602/8772/5777/301/3566/10312/729230/7374/2794
GO:0042445	hormone metabolic process	214	0.465291	1.55074	0.0588024	2192	tags=16%, list=10%, signal=14%	1594/3290/6447/51083/1382/3553/79154/4311/133/7421/140606/8854/2260/8644/7124/1636/8292/8528/2099/6715/476/231/1588/1109/1545/9718/5046/6696/5045/1511/51144/2230/3416/5781
GO:0042661	regulation of mesodermal cell fate specification	7	0.932655	1.74233	0.0600627	691	tags=43%, list=3%, signal=41%	657/2260/55897
GO:0006261	DNA-dependent DNA replication	129	0.520433	1.64648	0.0611324	4051	tags=40%, list=19%, signal=33%	51659/9134/81620/7013/4173/2260/5427/898/604/64785/6419/4171/5983/3980/4683/23649/5557/84296/378708/5424/57804/2237/51053/4174/641/54962/5984/5985/6119/8882/9093/5425/5111/5981/92667/4176/30968/8099/3159/11232/54465/56652/11177/55159/7486/4361/4999/4172/144455/4175/10269/92797
GO:0071156	regulation of cell cycle arrest	106	0.538514	1.66472	0.0620966	2199	tags=24%, list=10%, signal=21%	595/2852/6659/5311/983/85456/891/1263/4582/6790/6419/28984/3276/8851/7029/51085/1647/7709/9125/8738/5111/1020/3326/79366/4282
GO:0009259	ribonucleotide metabolic process	493	0.402518	1.43836	0.0620966	3689	tags=33%, list=17%, signal=28%	5152/5214/11332/272/3101/2026/205/283209/6819/983/7371/8460/2182/55711/891/8942/51703/122622/9414/8604/51715/7378/7381/79631/2180/518/4830/80221/79071/9605/5198/29922/117145/54541/4725/4706/9631/215/4701/1329/3155/54928/5213/51085/23597/1349/7167/1738/1737/637/10965/8050/55034/9060/2597/23417/1503/3099/4436/388753/53371/55669/60481/10606/516/523/1537/4927/55856/4731/3939/79023/5160/114789/7384/52…
GO:0022904	respiratory electron transport chain	92	0.577911	1.75162	0.0621193	4134	tags=63%, list=19%, signal=51%	983/891/84883/8604/7381/2110/4725/4706/4701/1329/1349/1738/637/388753/91942/1537/4731/7384/4702/83943/7388/1340/1345/4709/57017/4705/4710/1352/2819/2109/4704/4729/1350/4711/4712/2820/246269/7386/4723/6389/4698/11232/1337/51103/4717/4722/4715/4714/4724/27089/9377/4728/29103/6901/11315/4720/1355/4695
GO:0042446	hormone biosynthetic process	84	0.579781	1.73511	0.0624413	1275	tags=14%, list=6%, signal=13%	1594/3290/3553/79154/133/7421/8644/7124/6715/476/231/1588
GO:0042773	ATP synthesis coupled electron transport	76	0.597073	1.76152	0.0624448	4134	tags=63%, list=19%, signal=51%	983/891/7381/4725/4706/4701/1329/1349/1738/637/388753/1537/4731/7384/4702/7388/1340/1345/4709/57017/4705/4710/1352/4704/4729/1350/4711/4712/246269/7386/4723/4698/1337/51103/4717/4722/4715/4714/4724/27089/9377/4728/29103/6901/11315/4720/1355/4695
GO:0042775	mitochondrial ATP synthesis coupled electron transport	75	0.592433	1.74297	0.0624448	4134	tags=63%, list=19%, signal=51%	983/891/7381/4725/4706/4701/1329/1349/1738/637/1537/4731/7384/4702/7388/1340/1345/4709/57017/4705/4710/1352/4704/4729/1350/4711/4712/246269/7386/4723/4698/1337/51103/4717/4722/4715/4714/4724/27089/9377/4728/29103/6901/11315/4720/1355/4695
GO:0060078	regulation of postsynaptic membrane potential	127	-0.466509	-1.62778	0.0624448	3811	tags=25%, list=18%, signal=21%	207/81832/2902/3060/1145/23613/10497/23316/5530/8973/5728/1140/1742/22953/1139/4204/2185/409/5025/1134/2550/120892/54434/5027/10458/1138/134/6622/5023/154/4208
GO:0030858	positive regulation of epithelial cell differentiation	64	0.607987	1.74939	0.0624448	743	tags=11%, list=4%, signal=11%	1594/7421/5054/94/55897/55506/247
GO:0042531	positive regulation of tyrosine phosphorylation of STAT protein	65	0.614412	1.77065	0.0624448	2777	tags=25%, list=13%, signal=21%	6352/2534/5008/23529/55620/7124/958/3569/51561/407006/9021/2261/3066/3717/1437/1436
GO:0018212	peptidyl-tyrosine modification	344	0.410279	1.42663	0.0624448	2217	tags=18%, list=10%, signal=17%	6352/26585/1839/2534/2047/5008/23529/7272/9833/8444/8651/8460/3383/7804/5606/8440/7075/55620/2260/4145/54206/7124/8829/27/958/653361/1636/3569/7465/2064/6714/8692/351/7525/7422/3678/51561/5770/11116/407006/2621/54892/10152/9021/9961/3690/1795/5159/2261/5168/5795/9181/960/10507/5155/6259/5777/51738/3066/25778/4282/4739/627
GO:1900222	negative regulation of amyloid-beta clearance	7	-0.899135	-1.73171	0.0624448	946	tags=43%, list=4%, signal=41%	4043/3156
GO:1905456	regulation of lymphoid progenitor cell differentiation	8	-0.893717	-1.79185	0.0624448	1192	tags=38%, list=6%, signal=35%	6654/4851
GO:0050863	regulation of T cell activation	302	0.426278	1.46836	0.0625337	2243	tags=21%, list=11%, signal=19%	6352/3575/1236/3553/2534/27242/80149/101/27040/10148/2934/4192/64332/8651/29126/80381/4092/3659/639/3620/8440/8876/6385/80380/4860/11006/30835/10125/3111/604/3569/2064/6714/8744/64115/3135/5914/2615/1947/7525/84524/51561/57045/2267/861/1209/339390/1051/9750/8943/8772/942/961/9093/5777/301/83737/3566/5880/729230/5781/79576/1326
GO:0007191	adenylate cyclase-activating dopamine receptor signaling pathway	9	-0.865654	-1.7819	0.0625337	6	tags=22%, list=0%, signal=22%	54331
GO:0009205	purine ribonucleoside triphosphate metabolic process	296	0.428807	1.47336	0.0625337	3911	tags=39%, list=18%, signal=32%	5214/272/3101/2026/205/283209/983/891/8604/51715/7381/79631/518/4830/9605/29922/54541/4725/4706/9631/215/4701/1329/5213/51085/1349/7167/1738/637/55034/2597/3099/4436/388753/53371/55669/516/523/1537/4927/4731/3939/79023/114789/7384/5210/5223/4702/7388/1340/4967/1345/5315/4709/2203/10762/57017/4705/4710/1352/226/2819/4704/1497/57122/27109/4976/6396/57103/9054/4729/3704/30968/539/10845/1350/4711/471…
GO:0002024	diet induced thermogenesis	11	-0.848351	-1.84668	0.0626721	950	tags=36%, list=4%, signal=35%	55198/59341/154
GO:0006665	sphingolipid metabolic process	142	-0.440212	-1.55823	0.0631494	4007	tags=32%, list=19%, signal=26%	94101/25865/581/221/2581/2760/55331/2720/10558/23344/4758/2055/427/55304/29956/8705/9217/7132/54982/1201/151742/94103/9334/29095/80772/171546/25870/410/5027/57704/8877/7915/9517/23659/2531/51228/79603/10087/5476/259230/8706/2528/7357/347735/5023
GO:0033046	negative regulation of sister chromatid segregation	37	0.683741	1.79637	0.0637076	3231	tags=57%, list=15%, signal=48%	7272/991/9319/81620/4085/55755/891/10459/9212/10403/1063/1843/54908/56155/5885/7756/5347/8260/84861/7517/9700
GO:1900221	regulation of amyloid-beta clearance	16	-0.790435	-1.88085	0.0642088	946	tags=50%, list=4%, signal=48%	728/1595/4043/3156/4035/54209/10347
GO:1903319	positive regulation of protein maturation	28	0.723866	1.80102	0.0642088	1042	tags=29%, list=5%, signal=27%	718/3553/6659/101/2934/4241/6714/2161
GO:0045766	positive regulation of angiogenesis	195	0.46718	1.54701	0.0642088	2468	tags=19%, list=12%, signal=17%	718/26585/3553/2152/80149/133/4192/5054/94/27286/5578/3552/3576/1893/8829/958/10000/5743/79924/7422/3678/51564/3099/1545/861/6237/28514/5335/388/406919/51738/301/1116/26051/5315/92140/1990
GO:0002021	response to dietary excess	26	-0.714739	-1.87464	0.0663651	1363	tags=27%, list=6%, signal=25%	115209/9518/55198/10891/59341/154
GO:0072677	eosinophil migration	14	0.83506	1.8208	0.0668508	259	tags=29%, list=1%, signal=28%	6352/101/6357/6348
GO:0042368	vitamin D biosynthetic process	12	0.844366	1.77952	0.0668508	694	tags=33%, list=3%, signal=32%	1594/3553/7421/7124
GO:0042482	positive regulation of odontogenesis	8	0.904819	1.73961	0.0690082	357	tags=25%, list=2%, signal=25%	1906/1435
GO:1901228	positive regulation of transcription from RNA polymerase II promoter involved in heart development	5	0.956731	1.66133	0.0702357	43	tags=20%, list=0%, signal=20%	26585
GO:0072001	renal system development	289	0.430401	1.47575	0.0704472	1971	tags=17%, list=9%, signal=16%	26585/6659/5311/5420/4854/59/4311/84159/25937/55165/4092/596/4609/26249/3399/4070/6385/182/8854/2260/9788/7466/8829/4953/79810/1636/6772/6382/55959/5017/2719/3911/5914/8692/231/7422/3248/4318/1063/9245/4091/9500/8837/28514/8772/5159/51668/5155/10409
GO:0051235	maintenance of location	282	0.435589	1.48918	0.0706662	3532	tags=29%, list=17%, signal=25%	718/2852/7781/255231/1236/3553/4283/259266/5311/80149/3627/2934/19/6348/6279/4023/83660/29923/9619/10062/1627/55151/57190/7124/10938/3569/55283/3708/8291/1193/4792/844/7295/3309/30001/114882/6373/4681/3099/2280/5335/602/3690/8943/5552/9641/4794/5777/1020/6261/9446/2281/9474/114885/6280/7184/3709/9908/7430/2317/9001/80024/6672/23345/1407/23136/205251/2495/8996/287/57104/580/25998/22821/375387/4790…
GO:0006260	DNA replication	259	0.440567	1.49533	0.0712221	4226	tags=35%, list=20%, signal=28%	8318/51659/9134/116028/94/983/81620/55388/9156/8208/10036/7013/3399/4173/890/2260/5427/898/604/64785/6241/6419/4171/51550/5983/3980/4683/23649/23560/5557/84296/51514/378708/5424/57804/2237/51053/92675/4174/641/54962/5984/5985/6119/56953/80010/8882/4784/9093/5425/10638/5111/79991/5981/92667/545/23595/6416/4176/30968/5518/8099/3159/6240/11232/54465/56652/1111/580/11177/10111/55159/114799/7486/4361/…
GO:0046883	regulation of hormone secretion	254	0.444352	1.50648	0.0712221	2775	tags=19%, list=13%, signal=17%	6352/6447/2852/51083/3553/952/6659/5008/6513/1906/3382/3710/5578/8864/2260/7124/10765/415116/3708/9727/151/90550/6720/291/1588/406/7074/23178/91942/8723/1136/6696/51738/301/2281/10312/5781/3709/3717/90007/80024/3624/7447/9066/29085/286676/5467/1407
GO:0043038	amino acid activation	45	0.629315	1.70893	0.0724723	3468	tags=56%, list=16%, signal=47%	3376/6897/7453/5188/92935/23395/5464/9521/3735/55157/124454/51520/2193/2058/5917/51067/23438/4677/2617/10352/3035/283459/8565/10667/55699
GO:0006734	NADH metabolic process	36	0.691516	1.80628	0.0746443	3443	tags=50%, list=16%, signal=42%	5214/3101/2026/283209/8604/5213/7167/2597/3099/5223/5315/226/2819/57103/2820/2821/2023/4191
GO:0050900	leukocyte migration	402	0.402679	1.41758	0.0749801	2245	tags=19%, list=11%, signal=17%	6352/23657/6383/6368/26585/6351/255231/11117/1236/2534/84830/23428/1906/101/6357/3627/4192/6348/6279/2358/54210/5054/8140/1435/6355/6364/3576/7056/3383/1893/6385/3684/3695/8797/7124/3569/6714/8793/6382/8291/347/351/7525/1588/7422/4318/3678/6373/51561/4681/2621/5627/6354/1843/5335/1130/9750/3690/3735/965/8772/9123/56833/960/5155/961/5777/4323/301/5880/729230/5781/4282/6280/6283
GO:0021591	ventricular system development	26	0.726147	1.78914	0.0749801	1957	tags=35%, list=9%, signal=31%	23657/158067/25987/4628/25911/9693/1063/8650/4331
GO:1901570	fatty acid derivative biosynthetic process	91	0.559666	1.6949	0.0777968	2244	tags=24%, list=11%, signal=22%	9536/5730/3553/1906/2678/2182/55711/51703/8644/622/2180/79071/5743/3155/240/3248/80142/5321/60481/51144/4282/2639
GO:0042659	regulation of cell fate specification	13	0.834338	1.78499	0.0777968	1106	tags=31%, list=5%, signal=29%	657/2260/55897/8543
GO:0070234	positive regulation of T cell apoptotic process	13	0.845787	1.80949	0.0777968	1349	tags=38%, list=6%, signal=36%	6352/101/29126/3620/84524
GO:0046034	ATP metabolic process	270	0.436371	1.48566	0.0777968	3911	tags=39%, list=18%, signal=32%	5214/272/3101/2026/205/283209/983/891/8604/7381/518/9605/54541/4725/4706/9631/215/4701/1329/5213/51085/1349/7167/1738/637/2597/3099/4436/388753/53371/516/523/1537/4927/4731/3939/79023/114789/7384/5210/5223/4702/7388/1340/4967/1345/5315/4709/2203/10762/57017/4705/4710/1352/226/2819/4704/1497/57122/27109/6396/57103/4729/30968/539/10845/1350/4711/4712/515/246269/7386/4723/522/4698/10476/2584/1337/28…
GO:0070661	leukocyte proliferation	267	0.434618	1.47784	0.0777968	2263	tags=20%, list=11%, signal=18%	6352/128506/3575/51083/26585/3553/2534/952/7128/7293/27242/23529/10148/29126/80381/1435/6355/3659/596/3620/8440/6556/6385/80380/4860/30835/604/958/1636/3569/2064/8744/896/64115/3135/2615/1947/973/51561/1503/57045/339390/1051/8772/9093/5777/301/83737/5880/2281/10312/729230/4282/684
GO:0071360	cellular response to exogenous dsRNA	17	-0.74896	-1.79933	0.0777968	3700	tags=71%, list=17%, signal=58%	7098/1660/857/3661/115004/81035/64135/85364/10084/57506/3434
GO:0007162	negative regulation of cell adhesion	264	0.436328	1.48251	0.0777968	2093	tags=20%, list=10%, signal=19%	4321/27299/23189/84830/27242/5420/2633/80149/4192/5054/94/8651/29126/4092/3659/3620/4582/4070/6385/80380/182/10459/4241/604/2064/6714/3557/28984/64115/84959/3135/23560/2615/347/5270/84524/57045/9270/407006/1545/2267/861/8751/81/339390/1843/1051/9750/10507/5777/4323/301/83737/3566
GO:0060556	regulation of vitamin D biosynthetic process	9	0.888336	1.75825	0.0777968	694	tags=44%, list=3%, signal=43%	1594/3553/7421/7124
GO:0033045	regulation of sister chromatid segregation	70	0.588566	1.71634	0.0777968	2289	tags=37%, list=11%, signal=33%	113130/7272/991/699/116028/9319/9787/81620/4085/10783/55755/891/10459/9212/84250/2237/10403/1063/1843/54908/56155/6421/5885/7756/4926/5347
GO:0033047	regulation of mitotic sister chromatid segregation	57	0.602739	1.70158	0.0797032	3301	tags=46%, list=16%, signal=39%	7272/991/9319/9787/81620/4085/10783/55755/891/10459/9212/84250/10403/1063/1843/54908/56155/5885/7756/4926/5347/8260/84861/7517/9700/246184
GO:1905818	regulation of chromosome separation	52	0.609696	1.69498	0.0801936	2289	tags=38%, list=11%, signal=34%	7272/991/9319/9787/81620/4085/10783/55755/891/10459/9212/10403/1063/1843/54908/56155/5885/7756/4926/5347
GO:0120032	regulation of plasma membrane bounded cell projection assembly	160	0.474079	1.53777	0.0802492	2167	tags=19%, list=10%, signal=17%	1809/54874/1236/23189/6624/5420/5909/55329/23242/10787/26499/26052/3383/54443/4070/64284/8829/989/55835/148170/375790/9750/51466/4651/5898/5337/80199/5880/26051/9474
GO:0043039	tRNA aminoacylation	44	0.634233	1.71688	0.0802492	3468	tags=57%, list=16%, signal=48%	3376/6897/7453/5188/92935/23395/5464/9521/3735/55157/124454/51520/2193/2058/5917/51067/23438/4677/2617/10352/3035/283459/8565/10667/55699
GO:0071806	protein transmembrane transport	44	0.641468	1.73646	0.0802492	5176	tags=61%, list=24%, signal=46%	26519/9697/3309/6253/29928/5191/55750/4170/5194/9409/56993/9868/29927/29090/51025/5830/5192/5190/23480/5189/26520/5195/1191/83752/6729/133022/338328
GO:0030501	positive regulation of bone mineralization	38	-0.619757	-1.76046	0.0804394	1118	tags=16%, list=5%, signal=15%	92/4088/154/2201/4208
GO:0010256	endomembrane system organization	363	0.400428	1.39811	0.0808044	3055	tags=24%, list=14%, signal=21%	2852/54874/29887/2934/19/9133/10133/6855/51062/983/23208/5578/10783/891/1263/4628/30845/9788/55151/5819/9697/26509/9451/5990/6449/8291/22931/79156/92421/163590/9631/844/9820/215/399687/5289/55048/149371/5270/10419/55353/65055/7443/51510/10564/5359/1130/137492/5552/10015/11252/221035/54732/85377/23023/11235/10397/5861/9659/745/9145/5347/5864/118813/9950/27243/29927/79188/26259/9066/57048/128866/23…
GO:0007259	JAK-STAT cascade	135	0.499304	1.58616	0.080899	2778	tags=23%, list=13%, signal=20%	6352/2534/8835/5008/5311/23529/6775/8651/55620/7124/958/3569/6772/231/51561/5770/407006/1545/9021/602/2261/3454/3066/729230/84444/128869/3717/9111/1437/1436/5518
GO:0033048	negative regulation of mitotic sister chromatid segregation	35	0.689041	1.79152	0.0815728	3131	tags=57%, list=15%, signal=49%	7272/991/9319/81620/4085/55755/891/10459/9212/10403/1063/1843/54908/56155/5885/7756/5347/8260/84861/7517
GO:0072378	blood coagulation, fibrin clot formation	26	0.719508	1.77278	0.0819292	1738	tags=23%, list=8%, signal=21%	2152/2157/710/7035/2161/2811
GO:0046425	regulation of JAK-STAT cascade	116	0.515378	1.60683	0.0819292	2778	tags=23%, list=13%, signal=20%	6352/2534/8835/5008/23529/8651/55620/7124/958/3569/8851/231/51561/407006/1545/9021/602/51701/2261/1020/3066/84444/128869/3717/1437/1436/5518
GO:0009110	vitamin biosynthetic process	22	0.754798	1.80111	0.0822716	890	tags=27%, list=4%, signal=26%	1594/5360/3553/7421/7124/55163
GO:2000973	regulation of pro-B cell differentiation	7	-0.897524	-1.72861	0.0831647	1192	tags=43%, list=6%, signal=40%	6654/4851
GO:0022409	positive regulation of cell-cell adhesion	245	0.442182	1.49603	0.0833528	2243	tags=21%, list=11%, signal=19%	6352/3575/1236/3553/2534/10630/5420/101/10148/4192/64332/8651/29126/80381/4092/4301/3383/8440/8876/80380/4860/11006/10370/30835/10125/8013/604/7124/3569/6714/64115/3135/5914/1947/7525/51561/861/8943/8772/4651/960/942/961/9093/5777/301/3566/729230/5781/79576/1326
GO:0110110	positive regulation of animal organ morphogenesis	79	0.579245	1.71802	0.0834166	2201	tags=20%, list=10%, signal=18%	26585/7128/1906/7421/4192/1435/4609/182/2260/55897/10512/7422/9500/8837/10409/30812
GO:0042509	regulation of tyrosine phosphorylation of STAT protein	77	0.580206	1.71512	0.0834166	2778	tags=23%, list=13%, signal=20%	6352/2534/5008/23529/8651/55620/7124/958/3569/51561/407006/9021/2261/3066/3717/1437/1436/5518
GO:0045618	positive regulation of keratinocyte differentiation	14	0.819186	1.78619	0.0837526	743	tags=29%, list=4%, signal=28%	1594/7421/55506/247
GO:0050707	regulation of cytokine secretion	198	0.45998	1.5251	0.0842264	2272	tags=22%, list=11%, signal=20%	5004/5005/4321/1236/3553/7128/5008/27242/2633/80149/4192/6348/8651/29126/4023/23208/3552/7096/56666/55655/10125/7124/247/6714/26253/28984/9447/23601/55540/2615/24145/8692/2597/2621/3735/5552/965/51738/301/3566/9474/93978/4282/5047
GO:0048771	tissue remodeling	163	0.472292	1.53826	0.0851151	2621	tags=21%, list=12%, signal=19%	26585/284266/952/7128/7052/101/29887/7421/4192/94/5578/3552/1513/182/3953/7076/1636/3569/6714/10512/51561/823/3690/4323/301/5880/10312/729230/9474/338773/81501/1990/133522/4763/9066
GO:0044784	metaphase/anaphase transition of cell cycle	49	0.610724	1.67929	0.0860881	2289	tags=39%, list=11%, signal=35%	7272/991/9319/9787/81620/4085/10783/55755/891/10459/9212/10403/1063/1843/54908/56155/5885/7756/5347
GO:0031570	DNA integrity checkpoint	140	0.495672	1.58334	0.0860881	4335	tags=39%, list=20%, signal=31%	595/8318/6659/983/85456/81620/891/1263/4582/26270/6790/6419/28984/4683/9577/3014/51514/3276/8555/7029/8682/1647/641/54962/9125/26272/8738/5111/60561/5781/5347/51776/545/1407/8563/4303/246175/54465/1111/27339/55159/7508/10116/1432/51347/144455/51343/57060/84126/79184/80254/84446/55571/8883/406991
GO:0045840	positive regulation of mitotic nuclear division	47	0.616333	1.68189	0.0860881	1911	tags=28%, list=9%, signal=25%	3553/113130/1906/11065/9787/81620/3552/6790/51203/28984/84250/5159/5155
GO:0030857	negative regulation of epithelial cell differentiation	44	0.618202	1.67348	0.0860881	1639	tags=16%, list=8%, signal=15%	595/94/182/2146/6772/4318/28514
GO:0060443	mammary gland morphogenesis	42	0.639434	1.71733	0.0860881	1457	tags=19%, list=7%, signal=18%	7421/2119/1435/10765/6714/8945/2099/823
GO:0045745	positive regulation of G protein-coupled receptor signaling pathway	32	0.698649	1.78739	0.0885162	1972	tags=22%, list=9%, signal=20%	718/2852/5148/5578/10419/29767/5149
GO:0002474	antigen processing and presentation of peptide antigen via MHC class I	94	0.53322	1.62145	0.0885422	4325	tags=52%, list=20%, signal=42%	5721/5698/653361/1636/3135/6891/8773/4688/5686/6890/5682/5684/5687/5691/5683/5696/5717/10134/5685/5720/4012/3693/3416/6892/5694/9871/5693/10802/5702/6396/5690/5718/8517/5705/5700/5716/5699/9861/5714/55080/5708/5692/3134/5701/5706/10213/3136/5689/5713
GO:0060079	excitatory postsynaptic potential	95	-0.495777	-1.65734	0.0885422	3811	tags=32%, list=18%, signal=26%	207/81832/2902/3060/1145/23613/23316/5530/8973/5728/1140/1742/22953/1139/4204/2185/409/5025/1134/120892/54434/5027/10458/1138/134/6622/5023/154/4208
GO:0099565	chemical synaptic transmission, postsynaptic	103	-0.488092	-1.65592	0.0885422	3811	tags=30%, list=18%, signal=25%	207/81832/2902/3060/1145/23613/10497/23316/5530/8973/5728/1140/1742/22953/1139/4204/2185/409/5025/1134/120892/54434/5027/10458/1138/134/6622/5023/154/4208
GO:0046427	positive regulation of JAK-STAT cascade	83	0.552532	1.65061	0.0885422	2048	tags=19%, list=10%, signal=17%	6352/2534/5008/23529/8651/55620/7124/958/3569/231/51561/407006/1545/9021/2261/3066
GO:0007260	tyrosine phosphorylation of STAT protein	79	0.572776	1.69883	0.0885422	2778	tags=23%, list=13%, signal=20%	6352/2534/5008/23529/8651/55620/7124/958/3569/51561/407006/9021/2261/3066/3717/1437/1436/5518
GO:0033238	regulation of cellular amine metabolic process	79	0.567198	1.68228	0.0885422	4335	tags=53%, list=20%, signal=42%	23657/5721/3684/25953/5698/4953/1728/5686/5682/5684/5687/5691/5683/5696/5717/5685/5720/51582/5694/5693/55737/5702/5690/5718/5705/2861/5700/196743/5716/5699/9861/5714/5708/5692/11315/5701/5071/5706/10213/5689/5713/406991
GO:0034103	regulation of tissue remodeling	79	0.568513	1.68619	0.0885422	3236	tags=28%, list=15%, signal=24%	26585/284266/952/7128/101/7421/4192/5578/3953/3569/6714/51561/3690/338773/81501/133522/4763/9066/1436/64114/760/8792
GO:0050679	positive regulation of epithelial cell proliferation	196	0.457473	1.51563	0.0887548	2111	tags=15%, list=10%, signal=13%	6352/595/4321/2152/7128/4192/94/5578/3915/4609/657/1893/2260/8013/8829/10765/2064/4830/8291/10000/7422/8828/8837/5335/3690/5155/406919/51738/26051
GO:0050807	regulation of synapse organization	214	0.448795	1.49576	0.0887548	2761	tags=19%, list=13%, signal=17%	139065/23657/2534/2239/2047/58489/6678/23768/2119/991/64218/27286/26052/55752/7804/1627/64284/7124/9456/29904/5021/8292/8851/351/7074/203068/375790/8828/10152/10507/1020/51738/4076/627/55737/57549/9419/4976/26037/85358/816
GO:0006732	coenzyme metabolic process	362	0.3986	1.391	0.0892069	3640	tags=32%, list=17%, signal=27%	5214/952/11332/3101/6513/2026/283209/874/2643/51805/7298/2182/55711/8942/8876/51703/4860/23729/23590/22934/8604/10797/4522/2539/6697/2180/55163/55276/80221/79071/8564/117145/54541/5743/9631/215/8875/5805/3155/5213/6515/51085/23597/7167/1738/1737/10965/8050/55034/2597/23417/119391/10588/3099/53371/5096/60481/4199/25902/4927/55856/4552/3939/79023/5160/5210/5223/9446/51144/5226/8803/262/2639/2954/49…
GO:0018108	peptidyl-tyrosine phosphorylation	341	0.406093	1.41186	0.0892069	2217	tags=18%, list=10%, signal=17%	6352/26585/1839/2534/2047/5008/23529/7272/9833/8444/8651/3383/7804/5606/8440/7075/55620/2260/4145/54206/7124/8829/27/958/653361/1636/3569/7465/2064/6714/8692/351/7525/7422/3678/51561/5770/11116/407006/2621/54892/10152/9021/9961/3690/1795/5159/2261/5168/5795/9181/960/10507/5155/6259/5777/51738/3066/25778/4282/4739/627
GO:0048368	lateral mesoderm development	14	0.813565	1.77393	0.0892069	798	tags=36%, list=4%, signal=34%	657/10370/2260/55897/8463
GO:1905065	positive regulation of vascular smooth muscle cell differentiation	14	0.809555	1.76519	0.0892069	522	tags=21%, list=2%, signal=21%	2852/6648/1491
GO:0071476	cellular hypotonic response	8	-0.863057	-1.73038	0.0892069	1079	tags=38%, list=5%, signal=36%	27347/59341
GO:0045931	positive regulation of mitotic cell cycle	150	0.480206	1.54664	0.089223	1516	tags=18%, list=7%, signal=17%	595/894/3553/113130/1906/11065/983/9787/5578/81620/3552/4085/891/6790/2260/57504/9099/898/51203/28984/51514/9585/84250/351/10403/407006/26073
GO:0032530	regulation of microvillus organization	13	0.828371	1.77223	0.0892531	2436	tags=38%, list=11%, signal=34%	6624/5420/5909/5337/7430
GO:1902099	regulation of metaphase/anaphase transition of cell cycle	46	0.618781	1.68354	0.0910354	2289	tags=41%, list=11%, signal=37%	7272/991/9319/9787/81620/4085/10783/55755/891/10459/9212/10403/1063/1843/54908/56155/5885/7756/5347
GO:0010533	regulation of activation of Janus kinase activity	8	0.890317	1.71173	0.0911795	1417	tags=38%, list=7%, signal=35%	6352/8651/51561
GO:0048732	gland development	416	0.395642	1.39714	0.0918379	1774	tags=14%, list=8%, signal=13%	595/8835/7128/5311/7052/84159/7421/2119/4192/205/9133/23242/5307/10371/1435/7298/596/657/1396/6790/8854/10370/2260/55897/7124/8829/247/79810/10765/6714/2146/8945/4830/55959/5021/2099/10512/3911/8543/5914/3155/6715/3321/1588/7422/5270/10419/57045/823/3099/2267/4580/50/8837/1051/2806/8772
GO:0050730	regulation of peptidyl-tyrosine phosphorylation	241	0.439995	1.48575	0.0918379	2217	tags=20%, list=10%, signal=18%	6352/26585/1839/2534/5008/23529/8651/3383/7804/8440/55620/54206/7124/8829/958/653361/1636/3569/6714/8692/351/7525/7422/3678/51561/5770/11116/407006/2621/54892/9021/9961/3690/1795/2261/5168/5795/9181/960/10507/5155/5777/51738/3066/4282/4739/627
GO:0051983	regulation of chromosome segregation	92	0.533182	1.61605	0.0920697	3301	tags=37%, list=16%, signal=31%	113130/7272/991/699/116028/9319/9787/81620/4085/10783/55755/891/10459/4751/9212/84250/2237/10403/1063/1843/54908/56155/6421/5885/7756/4926/5347/4288/1894/8260/84861/7517/9700/246184
GO:0000302	response to reactive oxygen species	219	0.446864	1.49326	0.0928324	2143	tags=21%, list=10%, signal=19%	1236/84557/2534/7128/5311/1906/6648/983/7703/2643/596/1263/890/7186/8644/8013/7124/10131/653361/3569/6714/2146/5603/1728/6772/6382/51314/7295/347/8692/84919/51022/4318/83667/1545/4353/8837/1843/388/5159/11235/5111/3066/3840/2281/54840
GO:0022617	extracellular matrix disassembly	77	0.564744	1.66941	0.0933223	2026	tags=27%, list=10%, signal=25%	4316/4321/10630/6624/101/3915/285590/649/1513/4241/7076/3569/4327/149371/4318/823/8751/5045/1511/960/4323
GO:1905954	positive regulation of lipid localization	77	0.562067	1.6615	0.0933223	2199	tags=27%, list=10%, signal=25%	718/51083/5360/3553/80149/1906/19/4023/26119/29923/9619/10062/10938/5244/4792/1588/6696/9641/51738/114885/4282
GO:0002479	antigen processing and presentation of exogenous peptide antigen via MHC class I, TAP-dependent	74	0.574235	1.68729	0.0933223	4325	tags=55%, list=20%, signal=44%	5721/5698/653361/3135/6891/8773/4688/5686/6890/5682/5684/5687/5691/5683/5696/5717/5685/5720/3693/6892/5694/5693/5702/5690/5718/8517/5705/5700/5716/5699/9861/5714/5708/5692/3134/5701/5706/10213/3136/5689/5713
GO:0009144	purine nucleoside triphosphate metabolic process	303	0.414477	1.42819	0.0943063	3911	tags=38%, list=18%, signal=32%	5214/272/3101/2026/205/283209/983/891/8604/51715/7381/79631/518/4830/9605/29922/54541/4725/4706/9631/215/4701/1329/5213/51085/1349/7167/1738/637/55034/2597/3099/4436/388753/53371/55669/516/523/1537/4927/4731/3939/79023/114789/7384/5210/5223/4702/7388/1340/4967/1345/5315/4709/2203/10762/57017/4705/4710/1352/226/2819/4704/1497/57122/27109/4976/6396/57103/9054/4729/3704/30968/539/10845/1350/4711/471…
GO:0071356	cellular response to tumor necrosis factor	263	0.429545	1.45896	0.0972102	4025	tags=32%, list=19%, signal=26%	6352/7185/128506/2852/7128/7293/27242/2633/80149/1906/2634/6348/5721/3576/3383/8567/7186/51330/7124/5698/958/2635/8744/6772/9447/4792/8692/5686/3987/5682/5684/2621/5687/81/3735/965/5691/9181/5683/5696/5717/5685/5720/1116/5694/81501/3717/5693/2819/5702/5690/5718/970/8517/8996/9590/5705/9705/84817/8792/4790/5700/5716/84888/5699/9861/677/5714/1432/5708/8740/9825/11093/7292/5692/10519/9759/5701/4049/…
GO:1901098	positive regulation of autophagosome maturation	7	-0.87808	-1.69116	0.098449	697	tags=43%, list=3%, signal=41%	10241/154
GO:0006520	cellular amino acid metabolic process	342	0.402242	1.39901	0.0999476	3468	tags=32%, list=16%, signal=28%	23657/23428/5721/8140/2678/6533/259307/5832/3620/8942/1491/84890/84706/122622/2184/8604/3376/4522/5698/8659/4953/1728/1152/6897/5198/7453/8528/8564/2673/5188/586/92935/5805/3155/30001/5686/1738/5682/1503/10588/5684/23395/51380/56954/5687/5464/9521/3735/55157/2806/5691/11112/29920/4552/5683/5696/5717/124454/95/5723/5685/5720/2653/51582/51520/2193/27034/2639/5694/2954/256987/159/4967/441024/549/205…
