# Supplementary material for: Large-Scale Gene Expression Signatures Reveal a Microbicidal Pattern of Activation in Mycobacterium leprae-Infected Monocyte-Derived Macrophages With Low Multiplicity of Infection
Source: Front Immunol. 2021 Apr 16;12:647832. doi: 10.3389/fimmu.2021.647832 (PMC8085500; doi:10.3389/fimmu.2021.647832)
Supplement: Supplementary file 6 [file Table_5.xlsx]

## Sheet: tmp
ID	Description	setSize	enrichmentScore	NES	FDR	rank	leading_edge	core_enrichment (entrezid)
R-HSA-449147	Signaling by Interleukins	456	0.487365	1.72651	0.00639756	2812	tags=26%, list=13%, signal=23%	6352/6367/595/3575/6351/3553/2534/8835/5008/6624/23529/6775/4128/10148/3627/9235/1154/163702/1848/414062/332/6348/3563/6648/6349/5721/8651/5778/1435/596/3552/4609/6364/3576/3383/4791/5606/4582/3561/3684/5908/3726/604/7124/5698/5519/7076/3569/3557/6772/8945/6382/3656/55540/4792/3601/5743/3911/351/7525/5686/240/7422/4793/4318/5682/5782/51561/5684/2002/5687/9021/7334/5691/1511/11213/5683/829/5696/57…
R-HSA-2262752	Cellular responses to stress	422	0.429688	1.51521	0.00639756	3911	tags=33%, list=18%, signal=28%	10382/7277/10381/8900/9134/23043/11065/6648/5721/8337/8338/3552/3017/3576/5606/7013/890/7296/10370/8349/2882/898/5698/653361/3569/2146/475/23466/10963/3006/84617/4683/3014/55466/9631/7295/3309/30001/8453/7029/4688/5686/54205/7422/7322/8726/5682/6782/5684/53371/5687/6119/1051/4343/51164/5691/6923/1912/4927/5683/829/5696/85236/5717/1911/79023/7324/8365/5685/3301/5720/3326/3313/648/5694/9261/3320/64…
R-HSA-68886	M Phase	385	0.52295	1.8304	0.00639756	3772	tags=37%, list=18%, signal=31%	10382/7277/10381/80321/113130/64151/991/699/22981/9133/332/11065/5721/8337/983/5578/8338/4085/10783/3017/55755/891/23421/7112/10112/8349/9232/5698/5519/4751/9212/9493/25909/64105/9735/84617/23397/3014/29922/378708/79682/11130/3796/7444/9631/55143/5686/79019/55835/10403/5682/203068/5577/11116/5684/7443/53371/1063/54892/5687/55055/84930/54908/5691/6249/4927/401541/5683/5696/85236/5717/1454/115106/7…
R-HSA-3700989	Transcriptional Regulation by TP53	360	0.430564	1.49749	0.00639756	3563	tags=31%, list=17%, signal=26%	8900/9134/116028/332/983/85456/639/9156/891/1263/890/6790/7296/84883/2539/22974/9099/8797/898/604/355/5519/9212/28984/55615/10650/5366/8793/5983/10000/51204/4683/54541/64065/55240/8148/3276/8851/1329/7295/7029/23368/2968/54205/2967/1349/55835/10419/637/83667/6880/1647/641/4436/5984/1121/7159/5985/6119/153129/9125/4343/6341/6923/80010/8738/55215/2068/4331/5111/1020/10397/3066/2963/10971/1340/29117…
R-HSA-195258	RHO GTPase Effectors	318	0.468765	1.61832	0.00639756	3472	tags=29%, list=16%, signal=25%	10398/10382/7277/10381/2017/91010/991/699/332/6279/10787/8337/389/5578/8338/4085/3017/23421/4628/3985/9055/8349/26999/5519/653361/9212/6714/25909/64105/51517/9735/84617/3014/378708/79682/11130/3796/94274/55143/4688/79019/5289/10403/1063/10096/10152/55055/3984/6242/54908/51466/388/6249/114822/401541/9928/85236/79023/64946/4660/8365/1058/5880/151246/10971/81930/23002/6280/5347/220134/57405/55166/57…
R-HSA-69620	Cell Cycle Checkpoints	285	0.565512	1.93793	0.00639756	4506	tags=49%, list=21%, signal=39%	8318/8900/9134/991/699/116028/9133/332/11065/5721/983/55388/4085/3017/9156/891/23421/4173/890/8349/898/5698/5519/9212/7465/4171/993/25909/64105/5983/9735/4683/9577/3014/378708/79682/11130/3796/55143/5686/79019/10403/4174/5682/641/5684/1063/5984/7341/5687/55055/5985/54908/6119/7334/5691/6249/80010/401541/5683/5696/85236/5717/79023/64946/7324/8365/5685/5720/1058/151246/10971/81930/5694/5347/220134/…
R-HSA-69275	G2/M Transition	192	0.576395	1.90191	0.00639756	3593	tags=43%, list=17%, signal=36%	10382/7277/10381/8900/80321/22981/9133/10133/5721/983/3161/55755/891/890/6790/22974/5698/5519/4751/7465/993/8945/84617/29922/79866/51400/5686/55835/5682/203068/5577/11116/5684/1063/5687/5691/5683/5696/5717/1454/115106/4331/4660/10733/5685/5720/3326/95681/286826/1069/5694/3320/5347/8454/5693/84131/5702/4957/93323/5690/7283/132660/902/5718/5518/7514/54820/10844/5705/7532/1022/5700/84790/5716/7314/5…
R-HSA-5617833	Cilium Assembly	200	0.479918	1.58992	0.00639756	4370	tags=37%, list=21%, signal=30%	10382/7277/10381/5311/80321/22981/983/55755/4751/51134/9727/79989/84617/112752/55764/56912/149371/123016/55835/203068/5577/11116/80173/60412/51668/1454/115106/10733/95681/10575/1069/3320/5347/200132/55212/84131/4957/93323/3842/7283/10640/5518/6950/51626/26123/55081/347240/9321/54820/79867/83657/92104/7532/3797/5147/84790/8195/378/54585/22897/7278/50807/166379/10576/89891/54903/150737/585/80254/79…
R-HSA-2555396	Mitotic Metaphase and Anaphase	198	0.589625	1.9498	0.00639756	4440	tags=51%, list=21%, signal=41%	10382/7277/10381/113130/991/699/332/11065/5721/4085/23421/7112/9232/5698/5519/9212/25909/64105/9735/84617/378708/79682/11130/3796/7444/55143/5686/79019/10403/5682/5684/7443/1063/5687/55055/54908/5691/6249/401541/5683/5696/5717/79023/64946/7324/5685/5720/1058/151246/81930/5885/5694/5347/220134/57405/64682/55166/4001/5693/57122/5702/6396/5690/5718/5518/7514/83540/2010/54820/5705/10726/9700/10393/57…
R-HSA-453274	Mitotic G2-G2/M phases	194	0.576093	1.90141	0.00639756	3593	tags=42%, list=17%, signal=35%	10382/7277/10381/8900/80321/22981/9133/10133/5721/983/3161/55755/891/890/6790/22974/5698/5519/4751/7465/993/8945/84617/29922/79866/51400/5686/55835/5682/203068/5577/11116/5684/1063/5687/5691/5683/5696/5717/1454/115106/4331/4660/10733/5685/5720/3326/95681/286826/1069/5694/3320/5347/8454/5693/84131/5702/4957/93323/5690/7283/132660/902/5718/5518/7514/54820/10844/5705/7532/1022/5700/84790/5716/7314/5…
R-HSA-68877	Mitotic Prometaphase	196	0.565414	1.86708	0.00639756	3041	tags=35%, list=14%, signal=30%	10382/7277/10381/80321/113130/64151/991/699/22981/9133/332/983/4085/55755/891/23421/5519/4751/9212/25909/64105/9735/84617/23397/29922/378708/79682/11130/3796/55143/79019/55835/10403/203068/5577/11116/1063/55055/54908/6249/401541/1454/115106/79023/64946/10733/1058/95681/151246/81930/5885/1069/3320/4926/5347/220134/57405/55166/84131/57122/4957/93323/6396/7283/5518/7514/83540/54820/10844
R-HSA-375276	Peptide ligand-binding receptors	186	0.53135	1.74739	0.00639756	2283	tags=14%, list=11%, signal=13%	6352/718/2852/51083/6368/6374/1236/4283/1906/6357/3627/2358/6364/3576/5021/4828/351/6373/4157/9718/51738/301/2919/84432/729230/10911
R-HSA-2467813	Separation of Sister Chromatids	186	0.583079	1.91751	0.00639756	4440	tags=51%, list=21%, signal=40%	10382/7277/10381/113130/991/699/332/11065/5721/4085/23421/9232/5698/5519/9212/25909/64105/9735/84617/378708/79682/11130/3796/55143/5686/79019/10403/5682/5684/1063/5687/55055/54908/5691/6249/401541/5683/5696/5717/79023/64946/7324/5685/5720/1058/151246/81930/5885/5694/5347/220134/57405/64682/55166/5693/57122/5702/6396/5690/5718/5518/7514/83540/54820/5705/10726/9700/10393/5700/246184/84790/5716/7314…
R-HSA-68882	Mitotic Anaphase	197	0.591475	1.95307	0.00639756	4440	tags=51%, list=21%, signal=41%	10382/7277/10381/113130/991/699/332/11065/5721/4085/23421/7112/9232/5698/5519/9212/25909/64105/9735/84617/378708/79682/11130/3796/7444/55143/5686/79019/10403/5682/5684/7443/1063/5687/55055/54908/5691/6249/401541/5683/5696/5717/79023/64946/7324/5685/5720/1058/151246/81930/5885/5694/5347/220134/57405/64682/55166/4001/5693/57122/5702/6396/5690/5718/5518/7514/83540/2010/54820/5705/10726/9700/10393/57…
R-HSA-69481	G2/M Checkpoints	163	0.588533	1.91031	0.00639756	4481	tags=50%, list=21%, signal=39%	8318/116028/9133/5721/983/55388/3017/9156/891/4173/8349/5698/7465/4171/993/5983/4683/9577/3014/5686/4174/5682/641/5684/5984/7341/5687/5985/6119/7334/5691/80010/5683/5696/85236/5717/8365/5685/5720/10971/5694/545/5693/23595/5702/4176/5690/5718/5705/8347/1111/7532/580/5700/5716/10111/7314/5699/9861/5714/7486/5708/4361/4999/8344/4172/5692/9025/5701/7158/4175/5706/84126/79184/10213/5689/7979/5713/9088…
R-HSA-69242	S Phase	160	0.578022	1.87058	0.00639756	4025	tags=51%, list=19%, signal=41%	595/8318/51659/8900/113130/9134/11065/5721/81620/4609/4173/890/5427/898/5698/64785/7465/4171/993/5983/10000/23649/5557/84296/5424/57804/7029/2237/5686/4174/5682/5684/5984/5687/5985/6119/5691/5683/5696/5717/4331/5425/5111/7324/5685/5720/286826/5981/5885/5694/64682/8454/5693/23595/5702/4176/5690/132660/902/5718/5705/1022/10393/5700/246184/5716/7314/5699/9861/114799/5714/5708/4999/4172/5692/51343/73…
R-HSA-453279	Mitotic G1-G1/S phases	148	0.597108	1.91576	0.00639756	2778	tags=41%, list=13%, signal=35%	595/894/8318/8900/9134/7153/7083/5721/983/7298/81620/55388/4609/891/4173/890/5427/898/5698/5519/6241/7465/4171/6714/993/896/10000/23649/5557/7029/5686/51053/4174/5682/5684/5687/6119/5691/5683/5696/5717/4331/5111/5685/5720/286826/5694/8454/3717/1870/5693/23595/1029/5702/4176/5690/132660/902/5718/5518
R-HSA-5663220	RHO GTPases Activate Formins	137	0.548538	1.745	0.00639756	2999	tags=34%, list=14%, signal=30%	10382/7277/10381/91010/991/699/332/389/4085/23421/5519/9212/6714/25909/64105/9735/84617/378708/79682/11130/3796/55143/79019/10403/1063/55055/54908/51466/388/6249/401541/79023/64946/1058/151246/81930/23002/5347/220134/57405/55166/57122/6396/5518/7514/83540/54820
R-HSA-69206	G1/S Transition	130	0.602586	1.90479	0.00639756	4325	tags=56%, list=20%, signal=45%	595/8318/8900/9134/7083/5721/983/7298/81620/55388/4609/891/4173/890/5427/898/5698/5519/6241/7465/4171/993/10000/23649/5557/7029/5686/51053/4174/5682/5684/5687/6119/5691/5683/5696/5717/4331/5111/5685/5720/286826/5694/8454/5693/23595/5702/4176/5690/132660/902/5718/5518/5705/1022/5700/5716/7314/5699/9861/5714/5708/4999/4172/5692/5701/4175/5706/10213/5515/5689/7979/5713
R-HSA-381426	Regulation of Insulin-like Growth Factor (IGF) transport and uptake by Insulin-like Growth Factor Binding Proteins (IGFBPs)	124	0.534297	1.6808	0.00639756	1767	tags=18%, list=8%, signal=16%	718/6383/54757/3487/4240/1435/3915/5954/4241/7466/10970/7076/3569/54972/2719/3489/5768/351/2621/813/6696/1511
R-HSA-8939236	RUNX1 regulates transcription of genes involved in differentiation of HSCs	124	0.559318	1.75951	0.00639756	4481	tags=40%, list=21%, signal=32%	5721/8337/8338/3017/8349/5698/3014/5686/5682/5684/5687/861/5691/5683/5696/85236/5717/4331/8365/5685/5720/83737/5694/5693/5702/5690/902/5718/55766/5705/8347/1022/5700/5716/7314/5699/9861/5714/5708/8344/5692/5701/5706/10213/6886/5689/7979/5713/8345/8362
R-HSA-69306	DNA Replication	126	0.649881	2.04744	0.00639756	4325	tags=59%, list=20%, signal=47%	8318/51659/8900/9134/11065/5721/81620/55388/4173/890/5427/898/5698/64785/4171/5983/23649/5557/84296/5424/57804/2237/5686/51053/4174/5682/5684/5984/5687/5985/6119/5691/5683/5696/5717/5425/5111/7324/5685/5720/5981/5694/64682/8454/1870/5693/23595/5702/4176/5690/5718/5705/10393/5700/246184/5716/7314/5699/9861/5714/5708/4999/4172/5692/51343/7321/5701/4175/9978/5706/10213/5689/7979/5713
R-HSA-2500257	Resolution of Sister Chromatid Cohesion	123	0.611161	1.92003	0.00639756	2999	tags=37%, list=14%, signal=32%	10382/7277/10381/113130/991/699/9133/332/983/4085/891/23421/5519/9212/25909/64105/9735/84617/378708/79682/11130/3796/55143/79019/10403/1063/55055/54908/6249/401541/79023/64946/1058/151246/81930/5885/5347/220134/57405/55166/57122/6396/5518/7514/83540/54820
R-HSA-69239	Synthesis of DNA	118	0.664223	2.0767	0.00639756	4325	tags=60%, list=20%, signal=48%	8318/51659/8900/9134/11065/5721/81620/4173/890/5427/898/5698/64785/4171/5983/23649/5557/84296/5424/57804/2237/5686/4174/5682/5684/5984/5687/5985/6119/5691/5683/5696/5717/5425/5111/7324/5685/5720/5981/5694/64682/8454/5693/23595/5702/4176/5690/5718/5705/10393/5700/246184/5716/7314/5699/9861/5714/5708/4999/4172/5692/51343/7321/5701/4175/9978/5706/10213/5689/7979/5713
R-HSA-5610787	Hedgehog 'off' state	112	0.527315	1.63413	0.00639756	4370	tags=46%, list=21%, signal=37%	10382/7277/10381/5721/5698/8945/84617/5686/55764/5682/5577/5684/5687/8650/27152/5691/5683/5696/5717/5685/5720/83737/80199/5694/8454/5693/5702/5690/5718/55081/5705/5700/84790/5716/7314/5699/9861/5714/5708/7278/109/5692/54903/5701/9978/5706/10213/5689/7979/5713/8481/9742
R-HSA-73886	Chromosome Maintenance	105	0.616412	1.89784	0.00639756	3057	tags=36%, list=14%, signal=31%	8337/8338/11339/3017/55355/23421/7013/8349/5427/64105/5983/3014/23649/5557/378708/79682/5424/57804/2237/79019/5984/5985/6119/8467/401541/85236/64946/5425/5111/8365/1058/5981/54069/55166/8607/387103/55766/8347
R-HSA-163200	Respiratory electron transport, ATP synthesis by chemiosmotic coupling, and heat production by uncoupling proteins.	110	0.59996	1.85456	0.00639756	3720	tags=55%, list=18%, signal=45%	7381/10131/137682/518/6392/2110/51204/4725/4706/4701/1329/54205/1349/91942/516/6341/1537/4731/79133/7384/4702/7388/1340/1345/4709/4705/4710/55471/2109/4704/27109/4729/539/1350/4711/4712/515/28976/7386/4723/522/6389/4698/10476/1337/51103/4717/4722/498/4715/4714/6391/6390/4724/27089/10128/9377/4728/506/29078
R-HSA-6785807	Interleukin-4 and Interleukin-13 signaling	107	0.621805	1.91751	0.00639756	2505	tags=34%, list=12%, signal=30%	6367/595/3553/5008/6624/4128/332/8651/596/3552/4609/3576/3383/4582/3561/3684/3726/604/7124/7076/3569/6772/5743/3911/240/7422/4318/51561/9021/4170/301/3566/7184/3320/3717/3597
R-HSA-176814	Activation of APC/C and APC/C:Cdc20 mediated degradation of mitotic proteins	75	0.669434	1.98102	0.00639756	4435	tags=65%, list=21%, signal=52%	8900/991/11065/5721/983/4085/891/890/9232/5698/4751/5686/5682/5684/5687/5691/5683/5696/5717/7324/5685/5720/5694/5347/64682/5693/5702/5690/5718/5705/10393/5700/246184/5716/7314/5699/9861/5714/5708/5692/7321/5701/701/5706/10213/5689/7979/5713/8697
R-HSA-8852276	The role of GTSE1 in G2/M progression after G2 checkpoint	75	0.702732	2.07955	0.00639756	4325	tags=59%, list=20%, signal=47%	10382/7277/10381/9133/5721/983/891/5698/84617/5686/5682/5684/5687/5691/5683/5696/5717/5685/5720/3326/5694/3320/5347/5693/5702/5690/5718/5705/5700/84790/5716/7314/5699/9861/5714/5708/7278/5692/5701/5706/10213/5689/7979/5713
R-HSA-611105	Respiratory electron transport	89	0.619149	1.86598	0.00639756	3883	tags=58%, list=18%, signal=48%	7381/10131/137682/6392/2110/51204/4725/4706/4701/1329/54205/1349/91942/6341/1537/4731/79133/7384/4702/7388/1340/1345/4709/4705/4710/55471/2109/4704/4729/1350/4711/4712/28976/7386/4723/6389/4698/1337/51103/4717/4722/4715/4714/6391/6390/4724/27089/10128/9377/4728/29078/4720
R-HSA-69052	Switching of origins to a post-replicative state	89	0.64548	1.94534	0.00639756	4435	tags=62%, list=21%, signal=49%	8900/9134/11065/5721/81620/4173/890/898/5698/4171/5686/4174/5682/5684/5687/5691/5683/5696/5717/7324/5685/5720/5694/64682/8454/5693/23595/5702/4176/5690/5718/5705/10393/5700/246184/5716/7314/5699/9861/5714/5708/4999/4172/5692/51343/7321/5701/4175/9978/5706/10213/5689/7979/5713/8697
R-HSA-5368287	Mitochondrial translation	93	0.571907	1.72845	0.00639756	5273	tags=65%, list=25%, signal=49%	51073/57129/51253/6182/65008/90480/51263/64928/28977/54148/79590/9801/29093/28998/11222/51649/29088/122704/64432/51023/51116/63875/219927/84340/55173/85476/54998/3396/60488/10102/92399/51373/51081/65005/10884/65080/92259/26589/64983/56945/7284/740/23107/124995/6150/64978/64963/10240/28973/6183/54948/54534/51650/55168/28957/116540/55052/64969/51069/64976
R-HSA-5389840	Mitochondrial translation elongation	87	0.596091	1.79093	0.00639756	5273	tags=67%, list=25%, signal=50%	51073/57129/51253/6182/65008/90480/51263/64928/28977/54148/79590/9801/29093/28998/11222/51649/29088/122704/64432/51023/51116/63875/219927/55173/85476/54998/3396/60488/10102/51373/51081/65005/10884/65080/92259/26589/64983/56945/7284/740/23107/124995/6150/64978/64963/10240/28973/6183/54948/54534/51650/55168/28957/116540/55052/64969/51069/64976
R-HSA-2565942	Regulation of PLK1 Activity at G2/M Transition	87	0.604744	1.81693	0.00639756	2778	tags=36%, list=13%, signal=31%	10382/7277/80321/22981/9133/10133/983/55755/891/6790/4751/8945/79866/55835/203068/5577/11116/1454/115106/4660/10733/95681/1069/3320/5347/8454/84131/4957/93323/7283/5518
R-HSA-176409	APC/C:Cdc20 mediated degradation of mitotic proteins	74	0.667816	1.96885	0.00639756	4435	tags=65%, list=21%, signal=51%	8900/991/11065/5721/983/4085/891/890/9232/5698/4751/5686/5682/5684/5687/5691/5683/5696/5717/7324/5685/5720/5694/64682/5693/5702/5690/5718/5705/10393/5700/246184/5716/7314/5699/9861/5714/5708/5692/7321/5701/701/5706/10213/5689/7979/5713/8697
R-HSA-5419276	Mitochondrial translation termination	87	0.593978	1.78458	0.00639756	5273	tags=66%, list=25%, signal=49%	51073/57129/51253/6182/65008/90480/51263/64928/28977/54148/79590/9801/29093/28998/11222/51649/29088/122704/64432/51023/51116/63875/219927/84340/55173/54998/3396/60488/92399/51373/51081/65005/10884/65080/92259/26589/64983/56945/740/23107/124995/6150/64978/64963/10240/28973/6183/54948/54534/51650/55168/28957/116540/55052/64969/51069/64976
R-HSA-174143	APC/C-mediated degradation of cell cycle proteins	85	0.657653	1.96781	0.00639756	4435	tags=64%, list=21%, signal=50%	8900/991/11065/5721/983/4085/891/890/6790/9232/5698/4751/9212/8945/5686/5682/5684/5687/5691/5683/5696/5717/7324/5685/5720/5694/5347/64682/8454/5693/5702/5690/5718/5705/10393/5700/246184/5716/7314/5699/9861/5714/5708/5692/51343/7321/5701/701/5706/10213/5689/7979/5713/8697
R-HSA-453276	Regulation of mitotic cell cycle	85	0.657653	1.96781	0.00639756	4435	tags=64%, list=21%, signal=50%	8900/991/11065/5721/983/4085/891/890/6790/9232/5698/4751/9212/8945/5686/5682/5684/5687/5691/5683/5696/5717/7324/5685/5720/5694/5347/64682/8454/5693/5702/5690/5718/5705/10393/5700/246184/5716/7314/5699/9861/5714/5708/5692/51343/7321/5701/701/5706/10213/5689/7979/5713/8697
R-HSA-69002	DNA Replication Pre-Initiation	84	0.642239	1.92004	0.00639756	4325	tags=58%, list=20%, signal=47%	8318/5721/81620/55388/4173/5427/5698/4171/23649/5557/5686/51053/4174/5682/5684/5687/6119/5691/5683/5696/5717/5685/5720/5694/1870/5693/23595/5702/4176/5690/5718/5705/5700/5716/7314/5699/9861/5714/5708/4999/4172/5692/5701/4175/5706/10213/5689/7979/5713
R-HSA-179419	APC:Cdc20 mediated degradation of cell cycle proteins prior to satisfation of the cell cycle checkpoint	72	0.658138	1.93411	0.00639756	4435	tags=64%, list=21%, signal=51%	8900/991/11065/5721/983/4085/890/5698/4751/5686/5682/5684/5687/5691/5683/5696/5717/7324/5685/5720/5694/64682/5693/5702/5690/5718/5705/10393/5700/246184/5716/7314/5699/9861/5714/5708/5692/7321/5701/701/5706/10213/5689/7979/5713/8697
R-HSA-157579	Telomere Maintenance	78	0.603325	1.79266	0.00639756	3057	tags=31%, list=14%, signal=26%	8337/8338/3017/7013/8349/5427/5983/3014/23649/5557/5424/57804/2237/5984/5985/6119/85236/5425/5111/8365/5981/8607/55766/8347
R-HSA-176408	Regulation of APC/C activators between G1/S and early anaphase	79	0.657122	1.95466	0.00639756	4435	tags=63%, list=21%, signal=50%	8900/991/11065/5721/983/4085/891/890/5698/8945/5686/5682/5684/5687/5691/5683/5696/5717/7324/5685/5720/5694/5347/64682/8454/5693/5702/5690/5718/5705/10393/5700/246184/5716/7314/5699/9861/5714/5708/5692/51343/7321/5701/701/5706/10213/5689/7979/5713/8697
R-HSA-69017	CDK-mediated phosphorylation and removal of Cdc6	71	0.638983	1.86976	0.00639756	4435	tags=62%, list=21%, signal=49%	8900/9134/11065/5721/890/898/5698/5686/5682/5684/5687/5691/5683/5696/5717/7324/5685/5720/5694/64682/5693/5702/5690/5718/5705/10393/5700/246184/5716/7314/5699/9861/5714/5708/5692/51343/7321/5701/5706/10213/5689/7979/5713/8697
R-HSA-174178	APC/C:Cdh1 mediated degradation of Cdc20 and other APC/C:Cdh1 targeted proteins in late mitosis/early G1	71	0.630132	1.84386	0.00639756	4435	tags=63%, list=21%, signal=50%	991/11065/5721/6790/9232/5698/9212/5686/5682/5684/5687/5691/5683/5696/5717/7324/5685/5720/5694/5347/64682/5693/5702/5690/5718/5705/10393/5700/246184/5716/7314/5699/9861/5714/5708/5692/51343/7321/5701/5706/10213/5689/7979/5713/8697
R-HSA-174184	Cdc20:Phospho-APC/C mediated degradation of Cyclin A	71	0.653662	1.91271	0.00639756	4435	tags=63%, list=21%, signal=50%	8900/991/11065/5721/983/4085/890/5698/5686/5682/5684/5687/5691/5683/5696/5717/7324/5685/5720/5694/64682/5693/5702/5690/5718/5705/10393/5700/246184/5716/7314/5699/9861/5714/5708/5692/7321/5701/701/5706/10213/5689/7979/5713/8697
R-HSA-68949	Orc1 removal from chromatin	70	0.686071	2.00333	0.00639756	4325	tags=64%, list=20%, signal=51%	8900/5721/81620/4173/890/5698/4171/5686/4174/5682/5684/5687/5691/5683/5696/5717/5685/5720/5694/8454/5693/23595/5702/4176/5690/5718/5705/5700/5716/7314/5699/9861/5714/5708/4999/4172/5692/5701/4175/9978/5706/10213/5689/7979/5713
R-HSA-606279	Deposition of new CENPA-containing nucleosomes at the centromere	69	0.62363	1.81807	0.00639756	3057	tags=35%, list=14%, signal=30%	8337/8338/11339/3017/55355/23421/8349/64105/3014/378708/79682/79019/8467/401541/85236/64946/8365/1058/54069/55166/8607/387103/55766/8347
R-HSA-774815	Nucleosome assembly	69	0.62363	1.81807	0.00639756	3057	tags=35%, list=14%, signal=30%	8337/8338/11339/3017/55355/23421/8349/64105/3014/378708/79682/79019/8467/401541/85236/64946/8365/1058/54069/55166/8607/387103/55766/8347
R-HSA-69615	G1/S DNA Damage Checkpoints	67	0.627522	1.82105	0.00639756	4325	tags=60%, list=20%, signal=48%	8900/9134/5721/890/898/5698/993/5686/5682/5684/5687/5691/5683/5696/5717/5685/5720/5694/5693/1029/5702/5690/5718/5705/1111/5700/5716/7314/5699/9861/5714/5708/5692/5701/57060/5706/10213/5689/7979/5713
R-HSA-68867	Assembly of the pre-replicative complex	67	0.692766	2.01038	0.00639756	4325	tags=64%, list=20%, signal=51%	5721/81620/4173/5698/4171/5686/51053/4174/5682/5684/5687/5691/5683/5696/5717/5685/5720/5694/1870/5693/23595/5702/4176/5690/5718/5705/5700/5716/7314/5699/9861/5714/5708/4999/4172/5692/5701/4175/5706/10213/5689/7979/5713
R-HSA-174154	APC/C:Cdc20 mediated degradation of Securin	66	0.624178	1.80472	0.00639756	4435	tags=62%, list=21%, signal=49%	991/11065/5721/9232/5698/5686/5682/5684/5687/5691/5683/5696/5717/7324/5685/5720/5694/64682/5693/5702/5690/5718/5705/10393/5700/246184/5716/7314/5699/9861/5714/5708/5692/7321/5701/5706/10213/5689/7979/5713/8697
R-HSA-5387390	Hh mutants abrogate ligand secretion	57	0.638783	1.79848	0.00639756	4325	tags=60%, list=20%, signal=48%	5721/55733/5698/5686/5682/5684/5687/5691/5683/5696/5717/5685/5720/5694/5693/5702/5690/5718/5705/5700/5716/7314/5699/9861/5714/5708/5692/7415/5701/5706/10213/5689/7979/5713
R-HSA-5676590	NIK-->noncanonical NF-kB signaling	58	0.66135	1.86584	0.00639756	4325	tags=64%, list=20%, signal=51%	5721/4791/5698/5971/8945/5686/5682/5684/5687/5691/5683/5696/5717/5685/5720/9040/5694/8454/5693/5702/5690/5718/5705/5700/5716/7314/5699/9861/5714/5708/5692/5701/5706/10213/5689/7979/5713
R-HSA-68827	CDT1 association with the CDC6:ORC:origin complex	58	0.671902	1.89561	0.00639756	4325	tags=62%, list=20%, signal=50%	5721/81620/5698/5686/51053/5682/5684/5687/5691/5683/5696/5717/5685/5720/5694/5693/23595/5702/5690/5718/5705/5700/5716/7314/5699/9861/5714/5708/4999/5692/5701/5706/10213/5689/7979/5713
R-HSA-187577	SCF(Skp2)-mediated degradation of p27/p21	59	0.674444	1.90859	0.00639756	4325	tags=64%, list=20%, signal=51%	595/8900/9134/5721/890/898/5698/5686/5682/5684/5687/5691/5683/5696/5717/5685/5720/5694/8454/5693/5702/5690/5718/5705/5700/5716/7314/5699/9861/5714/5708/5692/5701/5706/10213/5689/7979/5713
R-HSA-5607761	Dectin-1 mediated noncanonical NF-kB signaling	59	0.640518	1.81259	0.00639756	4325	tags=63%, list=20%, signal=50%	5721/4791/5698/5971/8945/5686/5682/5684/5687/5691/5683/5696/5717/5685/5720/9040/5694/8454/5693/5702/5690/5718/5705/5700/5716/7314/5699/9861/5714/5708/5692/5701/5706/10213/5689/7979/5713
R-HSA-5610780	Degradation of GLI1 by the proteasome	59	0.649848	1.83899	0.00639756	4325	tags=63%, list=20%, signal=50%	5721/5698/8945/5686/5682/5684/5687/8650/5691/5683/5696/5717/5685/5720/83737/5694/8454/5693/5702/5690/5718/5705/5700/5716/7314/5699/9861/5714/5708/5692/5701/9978/5706/10213/5689/7979/5713
R-HSA-5610783	Degradation of GLI2 by the proteasome	59	0.630661	1.78469	0.00639756	4325	tags=59%, list=20%, signal=47%	5721/5698/8945/5686/5682/5684/5687/5691/5683/5696/5717/5685/5720/5694/8454/5693/5702/5690/5718/5705/5700/5716/7314/5699/9861/5714/5708/5692/5701/9978/5706/10213/5689/7979/5713
R-HSA-180585	Vif-mediated degradation of APOBEC3G	53	0.674742	1.8801	0.00639756	4325	tags=66%, list=20%, signal=53%	5721/5698/5686/5682/5684/5687/5691/6923/5683/5696/5717/5685/5720/5694/5693/5702/5690/5718/6921/5705/5700/5716/7314/5699/9861/5714/5708/5692/5701/9978/5706/10213/5689/7979/5713
R-HSA-8854050	FBXL7 down-regulates AURKA during mitotic entry and in early mitosis	53	0.686489	1.91283	0.00639756	4325	tags=66%, list=20%, signal=53%	5721/6790/5698/5686/5682/5684/5687/5691/5683/5696/5717/5685/5720/5694/8454/5693/5702/5690/5718/5705/5700/5716/7314/5699/9861/5714/5708/5692/5701/9978/5706/10213/5689/7979/5713
R-HSA-9604323	Negative regulation of NOTCH4 signaling	53	0.672511	1.87388	0.00639756	4325	tags=64%, list=20%, signal=51%	5721/5698/5686/5682/5684/5687/5691/5683/5696/5717/5685/5720/5694/8454/5693/5702/5690/5718/5705/5700/5716/7314/5699/9861/5714/5708/5692/5701/9978/5706/10213/5689/7979/5713
R-HSA-75815	Ubiquitin-dependent degradation of Cyclin D	51	0.689645	1.91081	0.00639756	4325	tags=65%, list=20%, signal=52%	595/5721/5698/5686/5682/5684/5687/5691/5683/5696/5717/5685/5720/5694/5693/5702/5690/5718/5705/5700/5716/7314/5699/9861/5714/5708/5692/5701/5706/10213/5689/7979/5713
R-HSA-69601	Ubiquitin Mediated Degradation of Phosphorylated Cdc25A	51	0.684607	1.89685	0.00639756	4325	tags=67%, list=20%, signal=53%	5721/5698/993/5686/5682/5684/5687/5691/5683/5696/5717/5685/5720/5694/5693/5702/5690/5718/5705/1111/5700/5716/7314/5699/9861/5714/5708/5692/5701/5706/10213/5689/7979/5713
R-HSA-69610	p53-Independent DNA Damage Response	51	0.684607	1.89685	0.00639756	4325	tags=67%, list=20%, signal=53%	5721/5698/993/5686/5682/5684/5687/5691/5683/5696/5717/5685/5720/5694/5693/5702/5690/5718/5705/1111/5700/5716/7314/5699/9861/5714/5708/5692/5701/5706/10213/5689/7979/5713
R-HSA-69613	p53-Independent G1/S DNA damage checkpoint	51	0.684607	1.89685	0.00639756	4325	tags=67%, list=20%, signal=53%	5721/5698/993/5686/5682/5684/5687/5691/5683/5696/5717/5685/5720/5694/5693/5702/5690/5718/5705/1111/5700/5716/7314/5699/9861/5714/5708/5692/5701/5706/10213/5689/7979/5713
R-HSA-174113	SCF-beta-TrCP mediated degradation of Emi1	54	0.691393	1.92932	0.00639756	4325	tags=67%, list=20%, signal=53%	991/5721/5698/8945/5686/5682/5684/5687/5691/5683/5696/5717/5685/5720/5694/8454/5693/5702/5690/5718/5705/5700/5716/7314/5699/9861/5714/5708/5692/51343/5701/5706/10213/5689/7979/5713
R-HSA-4641257	Degradation of AXIN	54	0.650068	1.814	0.00639756	4325	tags=59%, list=20%, signal=47%	5721/5698/5686/5682/5684/5687/5691/5683/5696/5717/5685/5720/5694/5693/5702/5690/5718/5705/5700/5716/7314/5699/9861/5714/5708/5692/5701/5706/10213/5689/7979/5713
R-HSA-5362768	Hh mutants that don't undergo autocatalytic processing are degraded by ERAD	54	0.640542	1.78742	0.00639756	4325	tags=61%, list=20%, signal=49%	5721/5698/5686/5682/5684/5687/5691/5683/5696/5717/5685/5720/5694/5693/5702/5690/5718/5705/5700/5716/7314/5699/9861/5714/5708/5692/7415/5701/5706/10213/5689/7979/5713
R-HSA-157858	Gap junction trafficking and regulation	49	0.670031	1.84686	0.00639756	1116	tags=14%, list=5%, signal=14%	10382/7277/10381/2706/6714/84617/7082
R-HSA-380108	Chemokine receptors bind chemokines	46	0.719246	1.96219	0.00639756	425	tags=17%, list=2%, signal=17%	6352/6374/1236/4283/6357/3627/6364/3576
R-HSA-6783783	Interleukin-10 signaling	46	0.727781	1.98547	0.00639756	1079	tags=39%, list=5%, signal=37%	6352/6367/6351/3553/3627/414062/6348/6349/1435/3552/6364/3576/3383/7124/7076/3569/3557/5743
R-HSA-140877	Formation of Fibrin Clot (Clotting Cascade)	38	0.723866	1.91012	0.00639756	1738	tags=26%, list=8%, signal=24%	2152/10544/2157/7056/710/7035/2161/5270/5627/2811
R-HSA-69190	DNA strand elongation	32	0.800313	2.04634	0.00639756	2198	tags=59%, list=10%, signal=53%	8318/51659/4173/64785/4171/5983/23649/5557/84296/5424/57804/2237/4174/5984/5985/6119/5425/5111/5981
R-HSA-190861	Gap junction assembly	36	0.741902	1.93881	0.00639756	976	tags=14%, list=5%, signal=13%	10382/7277/10381/2706/84617
R-HSA-389957	Prefoldin mediated transfer of substrate to CCT/TriC	28	0.734956	1.82642	0.00639756	3743	tags=54%, list=18%, signal=44%	10382/7277/10381/84617/5201/10471/908/10693/10575/6950/84790/7278/7411/5203/10576
R-HSA-190872	Transport of connexons to the plasma membrane	19	0.831302	1.92537	0.00639756	976	tags=26%, list=5%, signal=25%	10382/7277/10381/2706/84617
R-HSA-174411	Polymerase switching on the C-strand of the telomere	14	0.842126	1.82993	0.00639756	2198	tags=71%, list=10%, signal=64%	5983/23649/5557/5424/57804/5984/5985/5425/5111/5981
R-HSA-69091	Polymerase switching	14	0.842126	1.82993	0.00639756	2198	tags=71%, list=10%, signal=64%	5983/23649/5557/5424/57804/5984/5985/5425/5111/5981
R-HSA-69109	Leading Strand Synthesis	14	0.842126	1.82993	0.00639756	2198	tags=71%, list=10%, signal=64%	5983/23649/5557/5424/57804/5984/5985/5425/5111/5981
R-HSA-5660526	Response to metal ions	14	0.950795	2.06607	0.00639756	33	tags=50%, list=0%, signal=50%	4495/4493/4496/4489/4502/4501/4494
R-HSA-5661231	Metallothioneins bind metals	11	0.964333	1.97999	0.00647098	33	tags=64%, list=0%, signal=64%	4495/4493/4496/4489/4502/4501/4494
R-HSA-418217	G beta:gamma signalling through PLC beta	20	-0.759341	-1.87651	0.00724179	339	tags=20%, list=2%, signal=20%	59345/2788/54331
R-HSA-8964616	G beta:gamma signalling through CDC42	20	-0.794171	-1.96259	0.00724179	339	tags=25%, list=2%, signal=25%	59345/5058/2788/54331
R-HSA-191273	Cholesterol biosynthesis	25	-0.822501	-2.13204	0.00724179	1973	tags=68%, list=9%, signal=62%	51478/2222/4597/10654/3422/10682/9453/3930/1595/4598/6309/6307/3156/6713/3157/1717
R-HSA-1296041	Activation of G protein gated Potassium channels	25	-0.762833	-1.97737	0.00724179	1642	tags=24%, list=8%, signal=22%	2550/3762/3759/2788/54331
R-HSA-1296059	G protein gated Potassium channels	25	-0.762833	-1.97737	0.00724179	1642	tags=24%, list=8%, signal=22%	2550/3762/3759/2788/54331
R-HSA-997272	Inhibition of voltage gated Ca2+ channels via Gbeta/gamma subunits	25	-0.762833	-1.97737	0.00724179	1642	tags=24%, list=8%, signal=22%	2550/3762/3759/2788/54331
R-HSA-202040	G-protein activation	28	-0.709232	-1.87926	0.0072618	1642	tags=18%, list=8%, signal=16%	2779/59345/2788/54331
R-HSA-977444	GABA B receptor activation	39	-0.727068	-2.07136	0.0072618	1642	tags=26%, list=8%, signal=24%	107/2550/196883/113/115/3762/3759/2788/54331
R-HSA-991365	Activation of GABAB receptors	39	-0.727068	-2.07136	0.0072618	1642	tags=26%, list=8%, signal=24%	107/2550/196883/113/115/3762/3759/2788/54331
R-HSA-432040	Vasopressin regulates renal water homeostasis via Aquaporins	43	-0.653953	-1.9018	0.00735	1642	tags=30%, list=8%, signal=28%	5567/5566/2790/107/196883/113/5576/115/551/59345/2788/54331
R-HSA-977443	GABA receptor activation	56	-0.652297	-1.99804	0.00761035	1642	tags=18%, list=8%, signal=17%	107/2550/196883/113/115/3762/3759/2788/54331
R-HSA-72766	Translation	291	0.458123	1.57211	0.007778	5475	tags=45%, list=26%, signal=34%	8663/3376/51073/57129/6897/51253/7453/6182/65008/90480/92935/6731/51263/116832/64928/28977/54148/79590/23395/6227/9801/29093/5464/28998/11222/9521/9669/3735/55157/51649/29088/122704/64432/2107/124454/51023/1973/51520/51121/2193/51116/8891/63875/8892/57176/219927/2058/1977/29927/84340/55173/85476/54998/3396/60488/10102/92399/29104/51373/51081/65005/5917/51067/23438/10884/4677/65080/2617/92259/1965…
R-HSA-8951664	Neddylation	232	0.466715	1.57039	0.00797405	4381	tags=41%, list=21%, signal=33%	8835/1154/332/5721/26249/26270/84541/80176/5698/114907/123879/8945/51088/55958/51514/9820/11275/8453/5686/7322/5682/10920/5684/54461/5687/9021/201456/5691/6923/26272/9318/5683/5696/5717/140460/5685/5720/140462/84261/9040/25879/80067/5694/10537/8454/93611/26263/51122/5693/122769/26259/84259/5702/50717/5690/51397/5718/54939/6921/899/10517/5705/84861/5700/5716/7314/9616/5699/9861/5714/146330/10489/1…
R-HSA-8978868	Fatty acid metabolism	172	0.484618	1.58184	0.00803539	3330	tags=30%, list=16%, signal=25%	9536/5730/11332/8309/2678/2182/11000/51703/8644/247/22949/2180/80221/79071/1375/117145/4363/5743/8310/4706/215/240/3248/23597/10965/23417/80142/5321/1545/5096/60481/10449/55856/84129/1580/51144/166785/22880/37/9261/55825/10728/5467/122970/80724/6319/58526/6584/241/51422/1376
R-HSA-428157	Sphingolipid metabolism	89	-0.565944	-1.88564	0.00803539	4007	tags=40%, list=19%, signal=33%	94101/25865/221/2581/2760/55331/2720/10558/23344/4758/427/55304/29956/9217/151742/94103/29095/414/79411/80772/171546/25870/410/57704/8877/9517/2531/51228/79603/10087/153642/5476/259230/8706/7357
R-HSA-9609507	Protein localization	163	0.491403	1.59503	0.00803539	4171	tags=46%, list=20%, signal=37%	8309/8604/10452/26519/6449/197257/8528/5824/8310/215/3155/351/291/7322/10965/23417/29928/388753/5191/1678/4580/50/516/118424/1537/9512/401505/26521/5194/9409/56993/3313/3416/100272147/9868/80273/55825/10531/3329/29090/51025/7485/9381/122970/2010/5830/1528/5621/5192/5190/100287932/23480/10952/400916/498/10440/196743/10651/4714/7314/6804/5189/1891/506/26520/6901/51/54927/10901/7321/51024/5195/26061…
R-HSA-8957275	Post-translational protein phosphorylation	107	0.545236	1.68138	0.00837556	1753	tags=19%, list=8%, signal=17%	718/6383/54757/3487/4240/1435/3915/5954/4241/7466/10970/7076/3569/54972/2719/5768/351/2621/813/6696
R-HSA-69618	Mitotic Spindle Checkpoint	109	0.534502	1.64929	0.00837556	3301	tags=39%, list=16%, signal=33%	991/699/332/11065/4085/23421/5519/9212/25909/64105/9735/378708/79682/11130/3796/55143/79019/10403/1063/55055/54908/6249/401541/79023/64946/7324/1058/151246/81930/5347/220134/57405/64682/55166/57122/6396/5518/7514/83540/54820/10726/10393/246184
R-HSA-9020702	Interleukin-1 signaling	101	0.558953	1.70721	0.00837556	4325	tags=57%, list=20%, signal=46%	3553/5721/3552/4791/5698/3557/8945/3656/4792/351/5686/4793/5682/5684/5687/7334/5691/11213/5683/5696/5717/5685/5720/1326/6283/5694/8454/257397/5693/5702/6416/5690/5718/8517/5705/8878/3556/4790/5700/5716/7314/5699/9861/5714/57161/8767/5708/5692/79155/5701/28512/9978/5706/10213/6885/5689/7979/5713
R-HSA-141424	Amplification of signal from the kinetochores	93	0.564491	1.70603	0.00837556	2999	tags=40%, list=14%, signal=34%	991/699/332/4085/23421/5519/9212/25909/64105/9735/378708/79682/11130/3796/55143/79019/10403/1063/55055/54908/6249/401541/79023/64946/1058/151246/81930/5347/220134/57405/55166/57122/6396/5518/7514/83540/54820
R-HSA-141444	Amplification of signal from unattached kinetochores via a MAD2 inhibitory signal	93	0.564491	1.70603	0.00837556	2999	tags=40%, list=14%, signal=34%	991/699/332/4085/23421/5519/9212/25909/64105/9735/378708/79682/11130/3796/55143/79019/10403/1063/55055/54908/6249/401541/79023/64946/1058/151246/81930/5347/220134/57405/55166/57122/6396/5518/7514/83540/54820
R-HSA-8854518	AURKA Activation by TPX2	72	0.587043	1.72518	0.00837556	3173	tags=39%, list=15%, signal=33%	10382/7277/80321/22981/983/3161/55755/6790/22974/4751/55835/203068/5577/11116/1454/115106/10733/95681/1069/3320/5347/84131/4957/93323/7283/5518/54820/7532
R-HSA-69563	p53-Dependent G1 DNA Damage Response	65	0.619341	1.78468	0.00841248	4325	tags=58%, list=20%, signal=47%	8900/9134/5721/890/898/5698/5686/5682/5684/5687/5691/5683/5696/5717/5685/5720/5694/5693/1029/5702/5690/5718/5705/5700/5716/7314/5699/9861/5714/5708/5692/5701/57060/5706/10213/5689/7979/5713
R-HSA-69580	p53-Dependent G1/S DNA damage checkpoint	65	0.619341	1.78468	0.00841248	4325	tags=58%, list=20%, signal=47%	8900/9134/5721/890/898/5698/5686/5682/5684/5687/5691/5683/5696/5717/5685/5720/5694/5693/1029/5702/5690/5718/5705/5700/5716/7314/5699/9861/5714/5708/5692/5701/57060/5706/10213/5689/7979/5713
R-HSA-5610785	GLI3 is processed to GLI3R by the proteasome	59	0.627265	1.77508	0.00841248	4325	tags=59%, list=20%, signal=47%	5721/5698/8945/5686/5682/5684/5687/5691/5683/5696/5717/5685/5720/5694/8454/5693/5702/5690/5718/5705/5700/5716/7314/5699/9861/5714/5708/5692/5701/9978/5706/10213/5689/7979/5713
R-HSA-349425	Autodegradation of the E3 ubiquitin ligase COP1	51	0.649812	1.80044	0.00841248	4325	tags=63%, list=20%, signal=50%	5721/5698/5686/5682/5684/5687/5691/5683/5696/5717/5685/5720/5694/5693/5702/5690/5718/5705/5700/5716/7314/5699/9861/5714/5708/5692/5701/5706/10213/5689/7979/5713
R-HSA-350562	Regulation of ornithine decarboxylase (ODC)	50	0.655769	1.81273	0.00841248	4325	tags=68%, list=20%, signal=54%	5721/5698/4953/1728/5686/5682/5684/5687/5691/5683/5696/5717/5685/5720/51582/5694/5693/5702/5690/5718/5705/5700/5716/5699/9861/5714/5708/5692/5701/5706/10213/5689/7979/5713
R-HSA-5620924	Intraflagellar transport	54	0.62456	1.74282	0.00841248	3965	tags=41%, list=19%, signal=33%	10382/7277/10381/79989/84617/112752/55764/56912/80173/51668/200132/3842/51626/55081/9321/83657/92104/3797/84790/7278/89891/150737
R-HSA-69186	Lagging Strand Synthesis	20	0.800724	1.87353	0.00905515	2198	tags=60%, list=10%, signal=54%	5983/23649/5557/5424/57804/2237/5984/5985/6119/5425/5111/5981
R-HSA-190840	Microtubule-dependent trafficking of connexons from Golgi to the plasma membrane	18	0.8057	1.84638	0.00905515	976	tags=22%, list=5%, signal=21%	10382/7277/10381/84617
R-HSA-1474244	Extracellular matrix organization	298	0.446232	1.53435	0.00968499	2160	tags=17%, list=10%, signal=15%	4316/4321/6383/11117/169044/8974/3914/101/6678/11131/4054/5054/5578/3915/26577/3383/1291/649/1513/1292/6385/3684/3695/7076/30008/1296/6382/64386/3911/4327/351/4318/726/3678/1284/823/375790/8751/388743/3690/6696/5045/1511/960/5155/961/4323/1294/87/3693
R-HSA-1428517	The citric acid (TCA) cycle and respiratory electron transport	161	0.495999	1.60551	0.0104232	3883	tags=50%, list=18%, signal=41%	7381/10131/2271/137682/518/6392/2110/51204/4725/4706/4701/1329/54205/1349/1738/1737/8050/91942/4199/50/516/6341/1537/9123/4731/3939/79133/5160/7384/4702/7388/1340/8803/2954/4967/1345/5163/4709/4705/4710/55471/2109/4704/27109/79944/4729/5467/539/1350/4711/4712/515/28976/7386/4723/522/6389/4698/10476/1337/51103/4717/4722/498/4715/4714/6391/6390/4724/4191/27089/10128/1743/9377/81889/51660/4728/506/2…
R-HSA-392170	ADP signalling through P2Y purinoceptor 12	22	-0.742823	-1.87385	0.0105667	339	tags=18%, list=2%, signal=18%	59345/2788/54331
R-HSA-500657	Presynaptic function of Kainate receptors	21	-0.757857	-1.89274	0.0105667	339	tags=19%, list=2%, signal=19%	59345/2788/54331
R-HSA-425393	Transport of inorganic cations/anions and amino acids/oligopeptides	107	0.520485	1.60506	0.0105667	2538	tags=21%, list=12%, signal=19%	23657/23428/6509/8140/6512/117247/6533/57419/79751/9497/9187/6506/115286/123096/124935/9498/285195/84679/6575/92745/6520/80024/1497
R-HSA-428930	Thromboxane signalling through TP receptor	23	-0.733892	-1.86469	0.0105667	1734	tags=26%, list=8%, signal=24%	2790/6915/59345/2788/54331
R-HSA-392451	G beta:gamma signalling through PI3Kgamma	25	-0.694997	-1.80153	0.0105667	1680	tags=24%, list=8%, signal=22%	2790/59345/23533/2788/54331
R-HSA-5619084	ABC transporter disorders	75	0.572869	1.69526	0.0105667	4325	tags=51%, list=20%, signal=40%	19/5721/10058/5698/5244/215/5686/5682/5684/5687/5691/5683/5696/5717/5685/5720/5694/5693/5702/5690/5718/5705/91319/5700/5716/7314/5699/9861/5714/5708/5692/7415/5701/5706/10213/5689/7979/5713
R-HSA-380320	Recruitment of NuMA to mitotic centrosomes	93	0.541874	1.63768	0.0105667	3593	tags=35%, list=17%, signal=30%	10382/7277/10381/80321/22981/983/55755/4751/84617/29922/55835/203068/5577/11116/1454/115106/10733/95681/1069/3320/4926/5347/84131/4957/93323/7283/5518/54820/10844/7532/84790/22897/7278
R-HSA-5368286	Mitochondrial translation initiation	87	0.560647	1.68444	0.0105667	5273	tags=63%, list=25%, signal=48%	51073/57129/51253/6182/65008/90480/51263/64928/28977/54148/79590/9801/29093/28998/11222/51649/29088/122704/64432/51023/51116/63875/219927/55173/54998/3396/60488/51373/51081/65005/10884/65080/92259/26589/64983/56945/740/23107/124995/6150/64978/64963/10240/28973/6183/54948/54534/51650/55168/28957/116540/55052/64969/51069/64976
R-HSA-69202	Cyclin E associated events during G1/S transition	82	0.570316	1.70042	0.0105667	4325	tags=59%, list=20%, signal=47%	595/8900/9134/5721/4609/890/898/5698/7465/993/10000/7029/5686/5682/5684/5687/5691/5683/5696/5717/4331/5685/5720/286826/5694/8454/5693/5702/5690/132660/902/5718/5705/1022/5700/5716/7314/5699/9861/5714/5708/5692/5701/5706/10213/5689/7979/5713
R-HSA-1236974	ER-Phagosome pathway	82	0.567781	1.69287	0.0105667	4325	tags=55%, list=20%, signal=44%	5721/7096/5698/3135/6891/8773/5686/6890/5682/5684/5687/5691/5683/5696/5717/5685/5720/6892/5694/5693/29927/5702/5690/5718/8517/6810/5705/23480/10952/5700/10333/5716/7314/5699/9861/5714/5708/5692/3134/5701/5706/10213/5689/7979/5713
R-HSA-2426168	Activation of gene expression by SREBF (SREBP)	42	-0.66037	-1.9146	0.0107463	2532	tags=57%, list=12%, signal=50%	6256/10499/7108/1387/4801/6667/2222/4597/10654/3422/2194/9453/1595/4598/31/6309/3156/6713/5465/3157/6604/1717/6907
R-HSA-450408	AUF1 (hnRNP D0) binds and destabilizes mRNA	55	0.621369	1.73753	0.0109587	4325	tags=58%, list=20%, signal=46%	5721/5698/5686/5682/5684/5687/5691/5683/5696/5717/5685/5720/5694/5693/5702/5690/5718/5705/5700/5716/7314/5699/9861/5714/5708/5692/5701/5706/10213/5689/7979/5713
R-HSA-211733	Regulation of activated PAK-2p34 by proteasome mediated degradation	49	0.646744	1.78267	0.0109587	4325	tags=65%, list=20%, signal=52%	5721/5698/5686/5682/5684/5687/5691/5683/5696/5717/5685/5720/5694/5693/5702/5690/5718/5705/5700/5716/7314/5699/9861/5714/5708/5692/5701/5706/10213/5689/7979/5713
R-HSA-445717	Aquaporin-mediated transport	52	-0.596039	-1.80177	0.0110364	2651	tags=27%, list=12%, signal=24%	5567/5566/282679/2790/107/196883/113/5576/115/551/59345/2788/54331
R-HSA-389958	Cooperation of Prefoldin and TriC/CCT in actin and tubulin folding	32	0.706724	1.80704	0.0111508	3743	tags=47%, list=18%, signal=39%	10382/7277/10381/84617/5201/10471/908/10693/10575/6950/84790/7278/7411/5203/10576
R-HSA-1266695	Interleukin-7 signaling	35	0.688752	1.78907	0.0111508	564	tags=14%, list=3%, signal=14%	3575/8835/1154/8651/3561
R-HSA-2514853	Condensation of Prometaphase Chromosomes	11	0.834499	1.71341	0.0121516	982	tags=45%, list=5%, signal=43%	64151/9133/983/891/23397
R-HSA-5668541	TNFR2 non-canonical NF-kB pathway	100	0.526608	1.60705	0.0128959	4325	tags=49%, list=20%, signal=39%	7293/5721/4791/7186/51330/7124/5698/958/5971/8744/8945/5686/5682/5684/5687/5691/5683/5696/5717/5685/5720/9040/5694/8454/5693/5702/5690/5718/970/5705/8792/5700/5716/7314/5699/9861/5714/5708/8740/7292/5692/5701/4049/8771/5706/10213/5689/7979/5713
R-HSA-5358346	Hedgehog ligand biogenesis	63	0.614901	1.76115	0.0136129	4325	tags=56%, list=20%, signal=44%	5721/55733/5698/5686/5682/5684/5687/5691/5683/5696/5717/5685/5720/57758/5694/5693/5702/5690/5718/5705/5700/5716/7314/5699/9861/5714/5708/5692/7415/5701/5706/10213/5689/7979/5713
R-HSA-8964315	G beta:gamma signalling through BTK	18	-0.759643	-1.83517	0.0137621	339	tags=22%, list=2%, signal=22%	59345/2788/54331
R-HSA-190828	Gap junction trafficking	47	0.647148	1.77215	0.0137621	976	tags=11%, list=5%, signal=10%	10382/7277/10381/2706/84617
R-HSA-392851	Prostacyclin signalling through prostacyclin receptor	19	-0.747043	-1.8251	0.0137621	339	tags=21%, list=2%, signal=21%	59345/2788/54331
R-HSA-352230	Amino acid transport across the plasma membrane	33	0.700011	1.80228	0.0140788	1182	tags=24%, list=6%, signal=23%	23657/23428/6509/8140/117247/6533/123096/124935
R-HSA-1971475	A tetrasaccharide linker sequence is required for GAG synthesis	26	0.722929	1.77736	0.0142195	1846	tags=31%, list=9%, signal=28%	6383/2239/6385/6382/64132/2719/375790/64131
R-HSA-397795	G-protein beta:gamma signalling	32	-0.673352	-1.83362	0.0142195	1680	tags=22%, list=8%, signal=20%	2790/59345/23533/5058/2788/54331
R-HSA-174417	Telomere C-strand (Lagging Strand) Synthesis	24	0.740908	1.79018	0.0142195	2198	tags=54%, list=10%, signal=49%	5427/5983/23649/5557/5424/57804/2237/5984/5985/6119/5425/5111/5981
R-HSA-69183	Processive synthesis on the lagging strand	15	0.802525	1.77242	0.0144952	2008	tags=53%, list=9%, signal=48%	23649/5557/5424/57804/2237/6119/5425/5111
R-HSA-3656237	Defective EXT2 causes exostoses 2	14	0.815064	1.77113	0.0144952	1508	tags=43%, list=7%, signal=40%	6383/2239/6385/6382/2719/375790
R-HSA-3656253	Defective EXT1 causes exostoses 1, TRPS2 and CHDS	14	0.815064	1.77113	0.0144952	1508	tags=43%, list=7%, signal=40%	6383/2239/6385/6382/2719/375790
R-HSA-15869	Metabolism of nucleotides	100	0.524322	1.60007	0.0147765	3183	tags=33%, list=15%, signal=28%	158067/272/205/7083/7371/57089/7298/4860/7296/122622/7378/6241/978/4830/5198/30833/7295/1503/10606/56953/2766/56985/1890/159/2618/3704/2936/79077/10591/6240/5471/654364/79873
R-HSA-450531	Regulation of mRNA stability by proteins that bind AU-rich elements	87	0.557007	1.6735	0.0149668	4325	tags=54%, list=20%, signal=43%	5721/5578/23016/5698/5686/5682/56915/5684/5687/5691/5683/5696/5717/5685/5720/5694/9261/5693/5393/5702/51013/3842/5690/5718/7514/54464/5705/23404/54512/5700/5716/7314/5699/9861/677/5714/1432/5708/5692/5580/5701/5706/8125/10213/5689/7979/5713
R-HSA-8948751	Regulation of PTEN stability and activity	68	0.598918	1.74001	0.0152584	4325	tags=51%, list=20%, signal=41%	5721/5698/8975/10000/5686/5682/5684/5687/5691/5683/5696/5717/5685/5720/5694/5693/5702/5690/5718/5705/5700/5716/7314/5699/9861/5714/5708/5692/5701/1460/5706/10213/5689/7979/5713
R-HSA-2453902	The canonical retinoid cycle in rods (twilight vision)	23	-0.699608	-1.77759	0.0171839	591	tags=30%, list=3%, signal=30%	285440/5950/157506/145226/5947/4647
R-HSA-69166	Removal of the Flap Intermediate	14	0.807587	1.75488	0.0172928	2008	tags=57%, list=9%, signal=52%	23649/5557/5424/57804/2237/6119/5425/5111
R-HSA-176974	Unwinding of DNA	12	0.838593	1.76728	0.0172928	1365	tags=58%, list=6%, signal=55%	8318/51659/4173/64785/4171/84296/4174
R-HSA-195253	Degradation of beta-catenin by the destruction complex	81	0.554193	1.65144	0.0172928	4325	tags=52%, list=20%, signal=41%	7088/5721/5698/5519/8945/166/5686/5682/5684/5687/5691/5683/5696/5717/5685/5720/5694/8454/7091/5693/5702/5690/5718/5518/5705/5700/5716/7314/5699/9861/5714/5708/5692/5701/9978/5706/10023/10213/5515/5689/7979/5713
R-HSA-451326	Activation of kainate receptors upon glutamate binding	32	-0.658693	-1.7937	0.0172928	1930	tags=16%, list=9%, signal=14%	2790/59345/2788/54331
R-HSA-420092	Glucagon-type ligand receptors	33	-0.654477	-1.79328	0.0172928	339	tags=12%, list=2%, signal=12%	59345/2788/54331
R-HSA-163359	Glucagon signaling in metabolic regulation	33	-0.670511	-1.83721	0.0172928	3021	tags=36%, list=14%, signal=31%	5567/5566/2790/107/196883/113/5576/115/59345/2788/54331
R-HSA-174084	Autodegradation of Cdh1 by Cdh1:APC/C	62	0.610672	1.74293	0.0177293	4435	tags=65%, list=21%, signal=51%	11065/5721/5698/5686/5682/5684/5687/5691/5683/5696/5717/7324/5685/5720/5694/64682/5693/5702/5690/5718/5705/10393/5700/246184/5716/7314/5699/9861/5714/5708/5692/51343/7321/5701/5706/10213/5689/7979/5713/8697
R-HSA-5678895	Defective CFTR causes cystic fibrosis	59	0.602477	1.70494	0.0177293	4325	tags=58%, list=20%, signal=46%	5721/5698/5686/5682/5684/5687/5691/5683/5696/5717/5685/5720/5694/5693/5702/5690/5718/5705/91319/5700/5716/7314/5699/9861/5714/5708/5692/7415/5701/5706/10213/5689/7979/5713
R-HSA-180534	Vpu mediated degradation of CD4	51	0.620849	1.72019	0.0177293	4325	tags=65%, list=20%, signal=52%	5721/5698/8945/5686/5682/5684/5687/5691/5683/5696/5717/5685/5720/5694/5693/5702/5690/5718/5705/5700/5716/7314/5699/9861/5714/5708/5692/5701/5706/10213/5689/7979/5713
R-HSA-1236978	Cross-presentation of soluble exogenous antigens (endosomes)	49	0.635873	1.7527	0.0177293	4325	tags=63%, list=20%, signal=50%	5721/5698/5686/5682/5684/5687/5691/5683/5696/5717/5685/5720/5694/5693/5702/5690/5718/5705/5700/5716/5699/9861/5714/5708/5692/5701/5706/10213/5689/7979/5713
R-HSA-69205	G1/S-Specific Transcription	28	0.695966	1.72953	0.0186007	2159	tags=39%, list=10%, signal=35%	8318/8900/7083/983/7298/81620/898/6241/7029/5111/286826
R-HSA-3560783	Defective B4GALT7 causes EDS, progeroid type	20	0.750178	1.75526	0.0187343	1508	tags=30%, list=7%, signal=28%	6383/2239/6385/6382/2719/375790
R-HSA-3560801	Defective B3GAT3 causes JDSSDHD	20	0.755897	1.76864	0.0187343	1508	tags=30%, list=7%, signal=28%	6383/2239/6385/6382/2719/375790
R-HSA-4420332	Defective B3GALT6 causes EDSP2 and SEMDJL1	20	0.751373	1.75806	0.0187343	1508	tags=30%, list=7%, signal=28%	6383/2239/6385/6382/2719/375790
R-HSA-73894	DNA Repair	328	0.407397	1.40976	0.0199383	4054	tags=32%, list=19%, signal=26%	8900/116028/8337/8338/10721/3017/9156/7013/890/10459/8349/5427/4913/5887/5983/3980/29089/4683/9577/3014/51514/378708/5424/55183/57804/2237/2968/2967/55247/121642/51567/6047/10920/641/9937/252969/2956/4436/54962/5984/7341/5985/6119/10038/146956/8467/7334/80010/9318/85236/55215/2068/4331/9246/5425/5111/8365/7398/10973/57461/5981/1069/7374/4255/4350/545/5433/55120/8607/902/7518/2965/2966/55766/322/8…
R-HSA-194315	Signaling by Rho GTPases	446	0.388598	1.3749	0.0209556	2359	tags=20%, list=11%, signal=18%	10398/10382/7277/26230/10381/2017/64411/91010/991/699/332/6279/10787/445328/8337/389/5578/8338/4085/9322/3017/23421/4628/9639/54509/3985/9055/8349/64857/26999/5519/653361/9212/6714/25909/64105/51517/9735/84617/3014/116984/378708/79682/93663/11130/3796/94274/9754/55143/4688/79019/5289/55789/83478/7074/10403/1063/10096/10152/55055/3984/6242/54908/51466/388/6249/114822/401541/9181/9928/85236/79023/6…
R-HSA-69473	G2/M DNA damage checkpoint	92	0.532564	1.6082	0.0209894	4054	tags=37%, list=19%, signal=30%	116028/983/3017/9156/891/8349/7465/5983/4683/9577/3014/641/5984/7341/5985/6119/7334/80010/85236/8365/10971/545/8347/1111/7532/580/10111/7486/4361/8344/9025/7158/84126/79184
R-HSA-69656	Cyclin A:Cdk2-associated events at S phase entry	84	0.546251	1.63308	0.0209894	4325	tags=58%, list=20%, signal=47%	595/8900/9134/5721/4609/890/898/5698/7465/993/10000/7029/5686/5682/5684/5687/5691/5683/5696/5717/4331/5685/5720/286826/5694/8454/5693/5702/5690/132660/902/5718/5705/1022/5700/5716/7314/5699/9861/5714/5708/5692/51343/5701/5706/10213/5689/7979/5713
R-HSA-73772	RNA Polymerase I Promoter Escape	85	0.546732	1.63591	0.0209894	3709	tags=31%, list=17%, signal=25%	8337/8338/3017/8349/3014/64425/2968/2967/30834/85236/221830/11335/2068/4331/8365/902/2965/2966/55766/9533/8347/1022/54700/9014/5440/8344
R-HSA-1655829	Regulation of cholesterol biosynthesis by SREBP (SREBF)	55	-0.55166	-1.68681	0.0210304	2532	tags=45%, list=12%, signal=40%	6256/10499/7108/1387/3638/4801/6667/2222/4597/10654/3422/2194/9453/1595/4598/31/6309/3156/6713/5465/3157/6604/1717/6907
R-HSA-71291	Metabolism of amino acids and derivatives	365	0.397879	1.38551	0.0210377	4389	tags=32%, list=21%, signal=26%	1757/54498/5721/8140/23446/259307/5832/3620/8942/1491/84890/84706/7296/2184/3376/5698/100131187/8659/4953/58472/23474/1728/1152/8528/8564/4706/586/6534/5686/1738/1737/116832/5682/8050/55349/9060/5684/51380/6227/5687/9521/3735/2806/5691/11112/29920/4552/5683/5696/5717/5160/5723/5685/5720/2653/51582/9061/51520/51121/27034/262/2639/5694/2954/256987/6520/4967/549/2058/5693/26275/55256/5702/5690/2936/…
R-HSA-1169091	Activation of NF-kappaB in B cells	66	0.590015	1.70594	0.0212038	4325	tags=62%, list=20%, signal=50%	5721/5698/8945/4792/5686/4793/5682/5684/5687/5691/4794/5683/5696/5717/5685/5720/5694/8454/5693/5702/5690/5718/8517/5705/5966/4790/5700/5716/7314/5699/9861/5714/5708/5692/5701/5706/10213/6885/5689/7979/5713
R-HSA-1234176	Oxygen-dependent proline hydroxylation of Hypoxia-inducible Factor Alpha	65	0.599894	1.72864	0.0212038	4325	tags=58%, list=20%, signal=47%	5721/5698/8453/5686/7322/5682/5684/5687/5691/6923/5683/5696/5717/5685/5720/5694/5693/5702/5690/5718/6921/5705/5700/5716/7314/5699/9861/5714/5708/5692/7321/5701/9978/5706/10213/5689/7979/5713
R-HSA-8878171	Transcriptional regulation by RUNX1	232	0.428691	1.44245	0.0221501	4481	tags=35%, list=21%, signal=28%	595/10398/894/5721/8337/8338/3017/1513/8349/8013/5698/6714/23466/896/3014/2099/7082/3276/5686/5682/5684/196528/5687/861/9021/4343/2811/5691/1912/4778/5683/5696/85236/5717/1911/4331/8365/5685/5720/83737/5781/648/5694/5693/5702/5690/902/1514/5718/1437/1493/55766/5705/8347/1022/5700/5716/7314/5699/9861/5714/57678/6603/5708/8344/5692/23429/3458/5701/1460/5706/26053/10213/6886/10138/5689/7979/5713/576…
R-HSA-379724	tRNA Aminoacylation	42	0.65087	1.74437	0.0221825	3468	tags=57%, list=16%, signal=48%	3376/6897/7453/92935/23395/5464/9521/3735/55157/124454/51520/2193/57176/2058/5917/51067/23438/4677/2617/10352/3035/8565/10667/55699
R-HSA-416572	Sema4D induced cell migration and growth-cone collapse	21	0.740303	1.74594	0.0232213	1852	tags=38%, list=9%, signal=35%	10398/389/4628/3985/2064/3984/388/10507
R-HSA-1660661	Sphingolipid de novo biosynthesis	43	-0.601453	-1.74912	0.0233172	3974	tags=42%, list=19%, signal=34%	25865/221/55331/10558/55304/29956/9217/151742/94103/29095/171546/8877/9517/2531/79603/10087/259230
R-HSA-425407	SLC-mediated transmembrane transport	250	0.420298	1.42636	0.0233829	2625	tags=20%, list=12%, signal=17%	23657/7781/6583/11182/64116/23428/6513/6509/84102/8140/6512/117247/23446/6533/64078/6556/64924/57419/144195/79751/28231/9497/9187/6506/115286/123096/6534/124935/347/291/6515/9498/861/285195/6248/55315/84679/9123/23516/6575/57153/92745/6520/7922/1317/80024/1497/4891/3177
R-HSA-6791312	TP53 Regulates Transcription of Cell Cycle Genes	49	0.626866	1.72787	0.0237231	2008	tags=33%, list=9%, signal=30%	8900/9134/983/85456/891/1263/890/6790/898/28984/3276/7029/55835/1647/9125/5111
R-HSA-418038	Nucleotide-like (purinergic) receptors	16	-0.753214	-1.7759	0.024081	2075	tags=44%, list=10%, signal=39%	5028/10161/134/53829/5032/140
R-HSA-1234174	Cellular response to hypoxia	74	0.551864	1.627	0.0242428	4325	tags=55%, list=20%, signal=44%	5721/10370/5698/8453/5686/7422/7322/5682/5684/5687/5691/6923/5683/5696/5717/5685/5720/5694/25994/5693/5702/5690/5718/6921/5705/5700/5716/7314/5699/9861/5714/5708/5692/7321/5701/9978/5706/10213/5689/7979/5713
R-HSA-73884	Base Excision Repair	88	0.535777	1.61058	0.0242428	2380	tags=30%, list=11%, signal=26%	8337/8338/3017/7013/8349/5427/4913/5983/3980/3014/5424/57804/2237/55247/252969/5984/5985/6119/10038/85236/5425/5111/8365/5981/7374/4350
R-HSA-180786	Extension of Telomeres	30	0.687803	1.7409	0.0242428	2607	tags=47%, list=12%, signal=41%	5427/5983/23649/5557/5424/57804/2237/5984/5985/6119/5425/5111/5981/8607
R-HSA-1852241	Organelle biogenesis and maintenance	293	0.413134	1.41833	0.0242428	3758	tags=32%, list=18%, signal=27%	10382/7277/10381/5311/80321/22981/79135/6648/983/211/55755/4751/51134/518/9727/79989/84617/112752/55764/54205/56912/149371/123016/55835/203068/5577/11116/80173/60412/4580/96764/64216/516/7019/23408/51668/1454/115106/10733/95681/3313/10575/1069/3320/5347/440574/2553/200132/133522/55212/84131/27109/4957/93323/3842/7283/4209/10640/5518/6950/539/51626/26123/515/8834/55081/347240/9321/522/54820/11232/…
R-HSA-389960	Formation of tubulin folding intermediates by CCT/TriC	25	0.711758	1.73017	0.0243891	3743	tags=44%, list=18%, signal=36%	10382/7277/10381/84617/908/10693/10575/6950/84790/7278/10576
R-HSA-400685	Sema4D in semaphorin signaling	25	0.71249	1.73194	0.0243891	1852	tags=36%, list=9%, signal=33%	10398/389/4628/3985/2064/3984/6237/388/10507
R-HSA-1268020	Mitochondrial protein import	64	0.575494	1.65227	0.0245277	3712	tags=53%, list=18%, signal=44%	8604/10452/26519/197257/291/29928/388753/1678/4580/50/516/1537/9512/401505/26521/56993/3313/100272147/9868/80273/10531/3329/29090/51025/100287932/400916/498/10440/10651/4714/506/26520/6901/54927
R-HSA-8941858	Regulation of RUNX3 expression and activity	53	0.60365	1.68201	0.0249356	4325	tags=64%, list=20%, signal=51%	5721/5698/6714/5686/5682/5684/5687/5691/5683/5696/5717/5685/5720/5694/5693/1029/5702/5690/5718/5705/5700/5716/7314/5699/9861/5714/5708/5692/5701/5706/10213/5689/7979/5713
R-HSA-5658442	Regulation of RAS by GAPs	67	0.569152	1.65166	0.0263831	4488	tags=58%, list=21%, signal=46%	200734/5721/5698/5686/5682/5684/5687/5691/5683/5696/5717/5685/5720/5694/5693/4763/5702/5690/5718/5705/161742/22821/5700/5716/7314/5699/9861/5714/5708/8452/5692/5701/9978/5706/10213/5689/7979/5713/3265
R-HSA-4641258	Degradation of DVL	56	0.596877	1.67531	0.0269292	4325	tags=62%, list=20%, signal=50%	5721/5698/5686/5682/5684/5687/5691/5683/5696/5717/51339/5685/5720/5694/5693/5702/5690/5718/5705/5700/5716/7314/5699/9861/5714/5708/8452/5692/5701/9978/5706/10213/5689/7979/5713
R-HSA-69541	Stabilization of p53	56	0.598414	1.67962	0.0269292	4325	tags=59%, list=20%, signal=47%	5721/5698/5686/5682/5684/5687/5691/5683/5696/5717/5685/5720/5694/5693/1029/5702/5690/5718/5705/5700/5716/7314/5699/9861/5714/5708/5692/5701/5706/10213/5689/7979/5713
R-HSA-1474228	Degradation of the extracellular matrix	139	0.474999	1.5125	0.029917	2092	tags=19%, list=10%, signal=18%	4316/4321/3914/101/11131/3915/1291/649/1513/1292/7076/1296/64386/3911/4327/4318/726/1284/823/8751/388743/6696/5045/1511/960/4323/1294
R-HSA-5358565	Mismatch repair (MMR) directed by MSH2:MSH6 (MutSalpha)	14	0.791012	1.71887	0.0300012	2008	tags=57%, list=9%, signal=52%	9156/5424/57804/2956/4436/6119/5425/5111
R-HSA-5684996	MAPK1/MAPK3 signaling	254	0.409392	1.39048	0.0311706	3470	tags=27%, list=16%, signal=23%	1839/2534/27040/1847/1848/3563/200734/5721/983/3561/2260/5908/10125/5698/5519/84292/1844/3569/2064/6714/6709/152559/5686/9693/8682/5682/5684/5687/1843/5923/7414/3690/5691/5159/2261/5683/5696/5717/5155/5685/5720/5781/5694/3717/5693/10048/4763/5702/5690/5718/816/1437/5518/5156/5705/161742/152831/28956/22821/5700/5154/5716/7314/4296/5699/9861/5714/5747
R-HSA-5358351	Signaling by Hedgehog	147	0.473907	1.51987	0.0312634	4370	tags=41%, list=21%, signal=33%	10382/7277/10381/5721/55733/5698/8945/84617/2622/5686/55764/5682/5577/5684/5687/8650/27152/5691/5683/5696/5717/5685/5720/84455/83737/80199/57758/5694/8454/5693/5702/5690/5718/23288/55081/5705/2619/5700/84790/5716/7314/5699/9861/5714/5708/7278/109/8452/5692/7415/54903/5701/9978/5706/10213/5689/7979/5713/8481/9742
R-HSA-157118	Signaling by NOTCH	228	0.424696	1.42661	0.0314089	3467	tags=28%, list=16%, signal=24%	595/10046/4854/59/4192/7088/5721/8337/9787/8338/4609/3017/182/3002/8349/5698/6772/3014/3955/7029/5686/113878/5682/51564/5684/5687/861/28514/8650/4343/1024/10402/5045/5691/5683/5696/85236/5717/8365/5685/5720/3066/83737/9612/171558/5694/8454/7091/6484/5693/892/5702/5690/5718/55766/5705/8347/23129/5700/5716/7314/5699/9861/5714
R-HSA-5358508	Mismatch Repair	15	0.776447	1.71483	0.0316542	2008	tags=53%, list=9%, signal=48%	9156/5424/57804/2956/4436/6119/5425/5111
R-HSA-8878166	Transcriptional regulation by RUNX2	119	0.488499	1.52882	0.0316542	4325	tags=41%, list=20%, signal=33%	595/25937/5721/983/891/5698/6714/6772/10000/2099/7525/5686/3678/5682/5684/5687/861/4091/5691/5683/5696/5717/5685/5720/5694/8454/5693/133522/5702/5690/5718/5705/5700/5716/7314/5699/9861/5714/5708/5692/9759/5701/9978/5706/10432/10213/5689/7979/5713
R-HSA-5620912	Anchoring of the basal body to the plasma membrane	97	0.513352	1.56072	0.032686	3173	tags=30%, list=15%, signal=26%	10382/7277/80321/22981/983/55755/4751/51134/55835/203068/5577/11116/1454/115106/10733/95681/1069/3320/5347/84131/4957/93323/7283/5518/26123/347240/54820/79867/7532
R-HSA-446652	Interleukin-1 family signaling	137	0.473338	1.50577	0.032686	4325	tags=47%, list=20%, signal=38%	3553/5721/5778/3552/4791/5698/3557/8945/3656/4792/351/5686/240/4793/5682/5782/5684/5687/7334/5691/1511/11213/5683/5696/5717/5685/5777/5720/5781/1326/6283/5694/8454/257397/5693/5702/6416/5690/5718/8517/29110/5705/8878/3556/4790/5700/5716/7314/5699/9861/5714/57161/8767/5708/5692/79155/5701/28512/9978/5706/10213/6885/5689/7979/5713
R-HSA-76005	Response to elevated platelet cytosolic Ca2+	132	0.475307	1.50632	0.032686	1911	tags=23%, list=9%, signal=22%	5004/5005/7277/6678/5054/5578/2157/1893/710/3959/7076/78991/7078/9749/5768/3309/351/7422/7873/5341/8407/2621/23052/5627/81/7414/813/3690/5552/22927/5155
R-HSA-2559586	DNA Damage/Telomere Stress Induced Senescence	76	0.540152	1.60141	0.032686	3057	tags=25%, list=14%, signal=21%	8900/9134/8337/8338/3017/7013/890/8349/898/3006/4683/3014/85236/8365/4001/25842/3159/55766/8347
R-HSA-380259	Loss of Nlp from mitotic centrosomes	69	0.555287	1.61883	0.0351408	3173	tags=36%, list=15%, signal=31%	10382/7277/80321/22981/983/55755/4751/55835/203068/5577/11116/1454/115106/10733/95681/1069/3320/5347/84131/4957/93323/7283/5518/54820/7532
R-HSA-380284	Loss of proteins required for interphase microtubule organization from the centrosome	69	0.555287	1.61883	0.0351408	3173	tags=36%, list=15%, signal=31%	10382/7277/80321/22981/983/55755/4751/55835/203068/5577/11116/1454/115106/10733/95681/1069/3320/5347/84131/4957/93323/7283/5518/54820/7532
R-HSA-400508	Incretin synthesis, secretion, and inactivation	23	-0.663694	-1.68633	0.0375153	1363	tags=17%, list=6%, signal=16%	1499/338557/1803
R-HSA-400042	Adrenaline,noradrenaline inhibits insulin secretion	28	-0.638391	-1.69155	0.0380742	339	tags=14%, list=2%, signal=14%	59345/2788/54331
R-HSA-983189	Kinesins	59	0.583911	1.6524	0.0380742	2185	tags=25%, list=10%, signal=23%	10382/7277/10381/3832/10112/9493/56992/84617/3796/9585/3833/55614/23095/55605/81930
R-HSA-380270	Recruitment of mitotic centrosome proteins and complexes	80	0.530501	1.57915	0.0380742	3173	tags=34%, list=15%, signal=29%	10382/7277/80321/22981/983/55755/4751/29922/55835/203068/5577/11116/1454/115106/10733/95681/1069/3320/5347/84131/4957/93323/7283/5518/54820/10844/7532
R-HSA-380287	Centrosome maturation	80	0.530501	1.57915	0.0380742	3173	tags=34%, list=15%, signal=29%	10382/7277/80321/22981/983/55755/4751/29922/55835/203068/5577/11116/1454/115106/10733/95681/1069/3320/5347/84131/4957/93323/7283/5518/54820/10844/7532
R-HSA-6799198	Complex I biogenesis	48	0.607354	1.66894	0.0380742	4134	tags=60%, list=19%, signal=49%	137682/4725/4706/4701/91942/4731/79133/4702/4709/4705/4710/55471/4704/4729/4711/4712/28976/4723/4698/51103/4717/4722/4715/4714/4724/4728/29078/4720/4695
R-HSA-1296065	Inwardly rectifying K+ channels	31	-0.611488	-1.64859	0.0382328	1642	tags=19%, list=8%, signal=18%	2550/3762/3759/2788/54331
R-HSA-73864	RNA Polymerase I Transcription	105	0.490905	1.51142	0.0382328	3266	tags=26%, list=15%, signal=22%	284119/8337/8338/3017/8349/57504/3014/64425/2968/2967/30834/85236/221830/11335/2068/4331/8365/3066/902/2965/2966/55766/9533/8347/1022/54700/9014
R-HSA-9010553	Regulation of expression of SLITs and ROBOs	170	0.452543	1.47497	0.0390798	4376	tags=31%, list=21%, signal=24%	5721/9355/5698/64221/8453/5686/116832/5682/5684/6227/5687/5691/6923/2107/5683/5696/5717/4116/5685/5720/51121/5694/5693/5702/5690/5718/55110/6921/5705/4686/5700/5716/6137/7314/5699/9861/5714/6161/9775/5708/5692/5701/9978/5706/10213/9349/6146/5689/7979/6194/5713/6230
R-HSA-3928663	EPHA-mediated growth cone collapse	30	0.666256	1.68637	0.0390798	1240	tags=17%, list=6%, signal=16%	10398/2534/4628/6714/7525
R-HSA-169911	Regulation of Apoptosis	52	0.589747	1.63989	0.039129	4325	tags=63%, list=20%, signal=51%	5721/5698/5686/5682/5684/5687/5691/5683/5696/5717/5685/5720/5694/5693/5702/4976/5690/5718/5705/5700/5716/7314/5699/9861/5714/5708/5692/5701/5706/10213/5689/7979/5713
R-HSA-5632684	Hedgehog 'on' state	84	0.525574	1.57126	0.0408948	4325	tags=48%, list=20%, signal=38%	5721/5698/2622/5686/5682/5684/5687/8650/5691/5683/5696/5717/5685/5720/84455/83737/5694/5693/5702/5690/5718/23288/5705/2619/5700/5716/7314/5699/9861/5714/5708/8452/5692/5701/9978/5706/10213/5689/7979/5713
R-HSA-1538133	G0 and Early G1	27	0.681054	1.68391	0.0410137	2159	tags=41%, list=10%, signal=37%	8900/9134/7153/983/4609/890/898/993/7029/5111/286826
R-HSA-983169	Class I MHC mediated antigen processing & presentation	366	0.383642	1.33672	0.0410137	4342	tags=36%, list=20%, signal=29%	991/11065/5721/8651/7096/26249/26270/91694/84541/29116/80176/5698/653361/114907/8945/51088/3135/55958/6891/9820/8773/11275/3309/8453/4688/5686/7322/65264/6890/51320/5682/6047/5684/54461/5687/9021/201456/118424/7334/5691/6923/26272/5683/5696/5717/10134/9246/140460/7324/5685/5720/140462/83737/79876/4012/3693/84261/6892/9040/51465/5694/64682/8454/93611/26263/9871/5693/29927/122769/26259/10802/55236/…
R-HSA-5607764	CLEC7A (Dectin-1) signaling	99	0.495936	1.51236	0.0414122	4325	tags=54%, list=20%, signal=43%	3553/5721/3710/4791/5698/5971/6714/8945/3708/4792/5686/7322/5682/5684/5687/7334/5691/5683/5696/5717/5685/5720/9040/5694/3709/8454/257397/10768/5693/5702/5690/5718/8517/5705/4790/5700/5716/7314/5699/9861/5714/5708/4772/5692/5580/7321/5701/5706/10213/6885/5689/7979/5713
R-HSA-114608	Platelet degranulation	127	0.473894	1.49388	0.0414261	1911	tags=24%, list=9%, signal=22%	5004/5005/7277/6678/5054/2157/1893/710/3959/7076/78991/7078/9749/5768/3309/351/7422/7873/5341/8407/2621/23052/5627/81/7414/813/3690/5552/22927/5155
R-HSA-392518	Signal amplification	32	-0.607391	-1.654	0.0424584	1734	tags=22%, list=8%, signal=20%	2790/5028/6915/59345/2788/54331
R-HSA-140875	Common Pathway of Fibrin Clot Formation	22	0.710932	1.69066	0.0435565	1552	tags=23%, list=7%, signal=21%	10544/2157/7056/5270/5627
R-HSA-9018678	Biosynthesis of specialized proresolving mediators (SPMs)	19	0.720982	1.66986	0.0435565	1302	tags=26%, list=6%, signal=25%	2948/22949/5743/240/3248
R-HSA-8955332	Carboxyterminal post-translational modifications of tubulin	36	0.638554	1.66873	0.0437437	976	tags=14%, list=5%, signal=13%	10382/7277/10381/23170/84617
R-HSA-6806003	Regulation of TP53 Expression and Degradation	37	0.626484	1.64443	0.0437437	936	tags=22%, list=4%, signal=21%	8900/983/639/890/9099/5519/55615/10000
R-HSA-427413	NoRC negatively regulates rRNA expression	100	0.490476	1.49678	0.0438923	3266	tags=26%, list=15%, signal=22%	8337/8338/3017/8349/3014/64425/2968/2967/30834/79595/8467/85236/221830/2068/4331/8819/8365/3066/902/2965/2966/55766/9533/8347/1022/9014
R-HSA-5693538	Homology Directed Repair	134	0.465828	1.47689	0.0452067	4054	tags=36%, list=19%, signal=29%	8900/116028/10721/3017/9156/890/8349/5427/5983/3980/4683/9577/3014/5424/57804/2237/6047/641/54962/5984/7341/5985/6119/10038/146956/7334/80010/85236/5425/5111/8365/5981/545/8347/7517/1111/580/10111/7314/7486/4361/8344/5890/9025/79008/7158/84126/79184
R-HSA-6785631	ERBB2 Regulates Cell Motility	15	0.756865	1.67158	0.0453532	781	tags=13%, list=4%, signal=13%	1839/2064
R-HSA-71336	Pentose phosphate pathway	15	0.756	1.66967	0.0453532	3326	tags=73%, list=16%, signal=62%	23729/22934/2539/55276/5226/5631/5634/7086/64080/729020/6888
R-HSA-1236975	Antigen processing-Cross presentation	98	0.496347	1.50978	0.0453673	4325	tags=51%, list=20%, signal=41%	5721/7096/5698/653361/3135/6891/8773/4688/5686/6890/5682/5684/5687/5691/5683/5696/5717/5685/5720/4012/3693/6892/5694/5693/29927/5702/5690/1514/5718/8517/6810/5705/23480/10952/5700/10333/5716/7314/5699/9861/5714/5708/5692/3134/5701/5706/10213/5689/7979/5713
R-HSA-1442490	Collagen degradation	64	0.558308	1.60293	0.0455269	3476	tags=31%, list=16%, signal=26%	4316/4321/1291/1513/1292/1296/4327/4318/1284/5045/4323/1294/1282/1514/91522/1305/4319/1293/1303/84570
R-HSA-389977	Post-chaperonin tubulin folding pathway	22	0.706917	1.68111	0.0460496	976	tags=18%, list=5%, signal=17%	10382/7277/10381/84617
R-HSA-5693607	Processing of DNA double-strand break ends	95	0.49928	1.5132	0.0469299	4054	tags=36%, list=19%, signal=29%	8900/116028/3017/9156/890/8349/5983/4683/9577/3014/6047/641/54962/5984/7341/5985/6119/7334/80010/85236/8365/545/8347/1111/580/10111/7314/7486/4361/8344/9025/7158/84126/79184
R-HSA-379716	Cytosolic tRNA aminoacylation	24	0.690171	1.66759	0.0473982	3370	tags=58%, list=16%, signal=49%	3376/6897/7453/5464/9521/3735/51520/2193/2058/5917/4677/2617/3035/8565
R-HSA-5673001	RAF/MAP kinase cascade	248	0.405874	1.3768	0.0480906	3470	tags=26%, list=16%, signal=22%	1839/2534/27040/1847/1848/3563/200734/5721/3561/2260/5908/10125/5698/5519/84292/1844/2064/6714/6709/152559/5686/9693/8682/5682/5684/5687/1843/5923/7414/3690/5691/5159/2261/5683/5696/5717/5155/5685/5720/5694/3717/5693/10048/4763/5702/5690/5718/816/1437/5518/5156/5705/161742/152831/28956/22821/5700/5154/5716/7314/4296/5699/9861/5714/5747
