# Supplementary material for: Large-Scale Gene Expression Signatures Reveal a Microbicidal Pattern of Activation in Mycobacterium leprae-Infected Monocyte-Derived Macrophages With Low Multiplicity of Infection
Source: Front Immunol. 2021 Apr 16;12:647832. doi: 10.3389/fimmu.2021.647832 (PMC8085500; doi:10.3389/fimmu.2021.647832)
Supplement: Supplementary file 7 [file Table_6.xlsx]

## Sheet: TableS6
ENTREZID	HGNC_SYMBOL	logFC	CI.L	CI.R	dataset	direction	status
28971	AAMDC	1.3281	1.09179	1.56441	Schwann 48h	Up-Reg.	discordant
28971	AAMDC	-0.283475	-0.421294	-0.145655	Macrophage 48h	Down-Reg.	discordant
64137	ABCG4	-0.691696	-1.00171	-0.381677	Schwann 48h	Down-Reg.	concordant
64137	ABCG4	-0.499035	-0.686397	-0.311673	Macrophage 48h	Down-Reg.	concordant
25864	ABHD14A	1.00796	0.764735	1.25118	Schwann 48h	Up-Reg.	discordant
25864	ABHD14A	-0.365765	-0.514925	-0.216605	Macrophage 48h	Down-Reg.	discordant
63874	ABHD4	0.573882	0.203444	0.944319	Schwann 48h	Up-Reg.	concordant
63874	ABHD4	0.276361	0.116071	0.436651	Macrophage 48h	Up-Reg.	concordant
84142	ABRAXAS1	0.458385	0.227718	0.689053	Schwann 48h	Up-Reg.	discordant
84142	ABRAXAS1	-0.288411	-0.458319	-0.118503	Macrophage 48h	Down-Reg.	discordant
31	ACACA	-1.09135	-1.55253	-0.63016	Schwann 48h	Down-Reg.	concordant
31	ACACA	-0.284894	-0.447109	-0.122679	Macrophage 48h	Down-Reg.	concordant
9744	ACAP1	1.90173	0.968896	2.83456	Schwann 48h	Up-Reg.	concordant
9744	ACAP1	0.305707	0.114621	0.496792	Macrophage 48h	Up-Reg.	concordant
55	ACPP	-0.761129	-1.41365	-0.108611	Schwann 48h	Down-Reg.	concordant
55	ACPP	-0.285149	-0.437636	-0.132662	Macrophage 48h	Down-Reg.	concordant
84519	ACRBP	0.515719	0.110316	0.921123	Schwann 48h	Up-Reg.	discordant
84519	ACRBP	-0.338142	-0.502238	-0.174045	Macrophage 48h	Down-Reg.	discordant
2180	ACSL1	0.449786	0.0474332	0.852139	Schwann 48h	Up-Reg.	concordant
2180	ACSL1	0.324952	0.189093	0.460811	Macrophage 48h	Up-Reg.	concordant
51703	ACSL5	-1.76836	-2.48391	-1.05281	Schwann 48h	Down-Reg.	discordant
51703	ACSL5	0.464674	0.345711	0.583637	Macrophage 48h	Up-Reg.	discordant
59	ACTA2	-1.31769	-1.56952	-1.06587	Schwann 48h	Down-Reg.	discordant
59	ACTA2	0.75557	0.456534	1.05461	Macrophage 48h	Up-Reg.	discordant
92	ACVR2A	-0.407232	-0.676666	-0.137799	Schwann 48h	Down-Reg.	concordant
92	ACVR2A	-0.268155	-0.443449	-0.0928608	Macrophage 48h	Down-Reg.	concordant
94	ACVRL1	-0.458528	-0.884482	-0.0325746	Schwann 48h	Down-Reg.	discordant
94	ACVRL1	0.607537	0.330984	0.884089	Macrophage 48h	Up-Reg.	discordant
100	ADA	-0.327733	-0.56617	-0.0892966	Schwann 48h	Down-Reg.	concordant
100	ADA	-0.284204	-0.487388	-0.0810201	Macrophage 48h	Down-Reg.	concordant
102	ADAM10	0.394431	0.147133	0.641729	Schwann 48h	Up-Reg.	discordant
102	ADAM10	-0.346254	-0.590444	-0.102065	Macrophage 48h	Down-Reg.	discordant
101	ADAM8	-2.53469	-3.32405	-1.74533	Schwann 48h	Down-Reg.	discordant
101	ADAM8	0.742061	0.354938	1.12918	Macrophage 48h	Up-Reg.	discordant
84658	ADGRE3	0.926108	0.375846	1.47637	Schwann 48h	Up-Reg.	concordant
84658	ADGRE3	0.740635	0.111591	1.36968	Macrophage 48h	Up-Reg.	concordant
134	ADORA1	0.467522	0.0710161	0.864028	Schwann 48h	Up-Reg.	discordant
134	ADORA1	-0.447041	-0.676958	-0.217124	Macrophage 48h	Down-Reg.	discordant
151	ADRA2B	0.608703	0.170094	1.04731	Schwann 48h	Up-Reg.	concordant
151	ADRA2B	0.312991	0.0749515	0.551031	Macrophage 48h	Up-Reg.	concordant
154	ADRB2	-1.56825	-2.12936	-1.00714	Schwann 48h	Down-Reg.	concordant
154	ADRB2	-0.875762	-1.14546	-0.60606	Macrophage 48h	Down-Reg.	concordant
84830	ADTRP	-0.563838	-1.0033	-0.12438	Schwann 48h	Down-Reg.	discordant
84830	ADTRP	0.842847	0.509245	1.17645	Macrophage 48h	Up-Reg.	discordant
4301	AFDN	2.95241	2.21541	3.6894	Schwann 48h	Up-Reg.	concordant
4301	AFDN	0.542062	0.281497	0.802628	Macrophage 48h	Up-Reg.	concordant
181	AGRP	-0.685552	-1.23502	-0.136079	Schwann 48h	Down-Reg.	concordant
181	AGRP	-0.752488	-1.07799	-0.426989	Macrophage 48h	Down-Reg.	concordant
199	AIF1	2.39603	2.05865	2.73341	Schwann 48h	Up-Reg.	discordant
199	AIF1	-0.338174	-0.554373	-0.121975	Macrophage 48h	Down-Reg.	discordant
51390	AIG1	0.488163	0.13675	0.839576	Schwann 48h	Up-Reg.	discordant
51390	AIG1	-0.457375	-0.689989	-0.224761	Macrophage 48h	Down-Reg.	discordant
9447	AIM2	-0.714759	-1.25225	-0.17727	Schwann 48h	Down-Reg.	discordant
9447	AIM2	0.327145	0.148005	0.506284	Macrophage 48h	Up-Reg.	discordant
158067	AK8	1.0493	0.457795	1.64081	Schwann 48h	Up-Reg.	concordant
158067	AK8	1.04896	0.842809	1.25511	Macrophage 48h	Up-Reg.	concordant
11216	AKAP10	-1.42989	-2.13595	-0.723839	Schwann 48h	Down-Reg.	concordant
11216	AKAP10	-0.316617	-0.517802	-0.115433	Macrophage 48h	Down-Reg.	concordant
10000	AKT3	1.02885	0.372176	1.68552	Schwann 48h	Up-Reg.	concordant
10000	AKT3	0.310155	0.188763	0.431548	Macrophage 48h	Up-Reg.	concordant
214	ALCAM	-1.10361	-1.46743	-0.739789	Schwann 48h	Down-Reg.	discordant
214	ALCAM	0.268364	0.0929256	0.443803	Macrophage 48h	Up-Reg.	discordant
5832	ALDH18A1	-0.567501	-0.79254	-0.342461	Schwann 48h	Down-Reg.	discordant
5832	ALDH18A1	0.502226	0.297039	0.707414	Macrophage 48h	Up-Reg.	discordant
217	ALDH2	0.736278	0.373101	1.09945	Schwann 48h	Up-Reg.	concordant
217	ALDH2	0.29131	0.162093	0.420528	Macrophage 48h	Up-Reg.	concordant
8659	ALDH4A1	0.835312	0.369853	1.30077	Schwann 48h	Up-Reg.	concordant
8659	ALDH4A1	0.365051	0.180325	0.549777	Macrophage 48h	Up-Reg.	concordant
91801	ALKBH8	-1.04099	-1.39549	-0.686478	Schwann 48h	Down-Reg.	concordant
91801	ALKBH8	-0.276877	-0.428163	-0.125591	Macrophage 48h	Down-Reg.	concordant
259173	ALS2CL	-1.68567	-2.70415	-0.66718	Schwann 48h	Down-Reg.	concordant
259173	ALS2CL	-0.329641	-0.486074	-0.173209	Macrophage 48h	Down-Reg.	concordant
83854	ANGPTL6	2.26513	0.943299	3.58695	Schwann 48h	Up-Reg.	discordant
83854	ANGPTL6	-0.477543	-0.804923	-0.150163	Macrophage 48h	Down-Reg.	discordant
54443	ANLN	-1.18457	-1.48633	-0.882798	Schwann 48h	Down-Reg.	discordant
54443	ANLN	0.464429	0.136182	0.792675	Macrophage 48h	Up-Reg.	discordant
317	APAF1	-0.345827	-0.62029	-0.0713649	Schwann 48h	Down-Reg.	concordant
317	APAF1	-0.275196	-0.433232	-0.11716	Macrophage 48h	Down-Reg.	concordant
80833	APOL3	1.14868	0.538791	1.75857	Schwann 48h	Up-Reg.	concordant
80833	APOL3	0.585819	0.367675	0.803963	Macrophage 48h	Up-Reg.	concordant
79135	APOO	0.4118	0.183397	0.640203	Schwann 48h	Up-Reg.	concordant
79135	APOO	0.62657	0.513862	0.739278	Macrophage 48h	Up-Reg.	concordant
55198	APPL2	-0.543221	-0.917288	-0.169153	Schwann 48h	Down-Reg.	concordant
55198	APPL2	-0.368937	-0.470997	-0.266878	Macrophage 48h	Down-Reg.	concordant
116984	ARAP2	1.11328	0.323139	1.90342	Schwann 48h	Up-Reg.	concordant
116984	ARAP2	0.292948	0.141065	0.44483	Macrophage 48h	Up-Reg.	concordant
384	ARG2	0.449783	0.121251	0.778315	Schwann 48h	Up-Reg.	discordant
384	ARG2	-0.295532	-0.49723	-0.0938331	Macrophage 48h	Down-Reg.	discordant
93663	ARHGAP18	-0.637377	-0.863966	-0.410787	Schwann 48h	Down-Reg.	discordant
93663	ARHGAP18	0.280051	0.0825157	0.477586	Macrophage 48h	Up-Reg.	discordant
201176	ARHGAP27	0.615803	0.25321	0.978396	Schwann 48h	Up-Reg.	discordant
201176	ARHGAP27	-0.550244	-0.737389	-0.363099	Macrophage 48h	Down-Reg.	discordant
51326	ARL17A	-2.21352	-3.36994	-1.05711	Schwann 48h	Down-Reg.	concordant
51326	ARL17A	-0.365102	-0.63406	-0.0961436	Macrophage 48h	Down-Reg.	concordant
79637	ARMC7	-0.311387	-0.569167	-0.0536072	Schwann 48h	Down-Reg.	concordant
79637	ARMC7	-0.316395	-0.43939	-0.1934	Macrophage 48h	Down-Reg.	concordant
8853	ASAP2	-0.384546	-0.618552	-0.150539	Schwann 48h	Down-Reg.	discordant
8853	ASAP2	0.94138	0.58324	1.29952	Macrophage 48h	Up-Reg.	discordant
55723	ASF1B	-0.849592	-1.27797	-0.42121	Schwann 48h	Down-Reg.	discordant
55723	ASF1B	0.424144	0.143973	0.704314	Macrophage 48h	Up-Reg.	discordant
432	ASGR1	1.31786	0.818628	1.81709	Schwann 48h	Up-Reg.	discordant
432	ASGR1	-0.569722	-0.821	-0.318443	Macrophage 48h	Down-Reg.	discordant
253982	ASPHD1	0.463626	0.148275	0.778976	Schwann 48h	Up-Reg.	concordant
253982	ASPHD1	0.853763	0.466113	1.24141	Macrophage 48h	Up-Reg.	concordant
259266	ASPM	-0.705446	-1.02016	-0.390734	Schwann 48h	Down-Reg.	discordant
259266	ASPM	0.812461	0.363748	1.26118	Macrophage 48h	Up-Reg.	discordant
80150	ASRGL1	-1.51983	-1.94892	-1.09073	Schwann 48h	Down-Reg.	concordant
80150	ASRGL1	-0.405982	-0.652751	-0.159212	Macrophage 48h	Down-Reg.	concordant
89849	ATG16L2	0.529221	0.0163241	1.04212	Schwann 48h	Up-Reg.	discordant
89849	ATG16L2	-0.276472	-0.42664	-0.126304	Macrophage 48h	Down-Reg.	discordant
51062	ATL1	-1.74163	-2.66439	-0.818875	Schwann 48h	Down-Reg.	discordant
51062	ATL1	0.590903	0.331377	0.85043	Macrophage 48h	Up-Reg.	discordant
475	ATOX1	1.39628	1.0863	1.70626	Schwann 48h	Up-Reg.	concordant
475	ATOX1	0.346615	0.241228	0.452001	Macrophage 48h	Up-Reg.	concordant
51606	ATP6V1H	-0.569098	-0.823809	-0.314386	Schwann 48h	Down-Reg.	discordant
51606	ATP6V1H	0.288513	0.180188	0.396839	Macrophage 48h	Up-Reg.	discordant
91647	ATPAF2	0.357984	0.0619611	0.654007	Schwann 48h	Up-Reg.	concordant
91647	ATPAF2	0.375749	0.251767	0.499731	Macrophage 48h	Up-Reg.	concordant
11273	ATXN2L	-2.17145	-2.75846	-1.58444	Schwann 48h	Down-Reg.	concordant
11273	ATXN2L	-0.349993	-0.556253	-0.143732	Macrophage 48h	Down-Reg.	concordant
79000	AUNIP	-1.9865	-3.00594	-0.967056	Schwann 48h	Down-Reg.	discordant
79000	AUNIP	0.27449	0.146373	0.402607	Macrophage 48h	Up-Reg.	discordant
6790	AURKA	-0.990928	-1.23323	-0.748631	Schwann 48h	Down-Reg.	discordant
6790	AURKA	0.426279	0.2509	0.601658	Macrophage 48h	Up-Reg.	discordant
9212	AURKB	-0.792834	-1.06081	-0.524854	Schwann 48h	Down-Reg.	discordant
9212	AURKB	0.353654	0.0492893	0.65802	Macrophage 48h	Up-Reg.	discordant
10678	B3GNT2	-1.01365	-1.33186	-0.695448	Schwann 48h	Down-Reg.	concordant
10678	B3GNT2	-0.474841	-0.780353	-0.169329	Macrophage 48h	Down-Reg.	concordant
374907	B3GNT8	-0.386412	-0.742961	-0.0298634	Schwann 48h	Down-Reg.	concordant
374907	B3GNT8	-0.310013	-0.493022	-0.127004	Macrophage 48h	Down-Reg.	concordant
79870	BAALC	0.299767	0.0265369	0.572996	Schwann 48h	Up-Reg.	concordant
79870	BAALC	0.338535	0.067557	0.609514	Macrophage 48h	Up-Reg.	concordant
9577	BABAM2	0.316529	0.0366425	0.596416	Schwann 48h	Up-Reg.	concordant
9577	BABAM2	0.295905	0.199357	0.392454	Macrophage 48h	Up-Reg.	concordant
10458	BAIAP2	1.34036	0.536871	2.14386	Schwann 48h	Up-Reg.	discordant
10458	BAIAP2	-0.278262	-0.412638	-0.143887	Macrophage 48h	Down-Reg.	discordant
440465	BAIAP2-DT	1.41037	0.569957	2.25078	Schwann 48h	Up-Reg.	discordant
440465	BAIAP2-DT	-0.467213	-0.672445	-0.261981	Macrophage 48h	Down-Reg.	discordant
80127	BBOF1	0.431513	0.0439904	0.819035	Schwann 48h	Up-Reg.	concordant
80127	BBOF1	0.358543	0.142285	0.5748	Macrophage 48h	Up-Reg.	concordant
54880	BCOR	-0.814392	-1.19875	-0.430034	Schwann 48h	Down-Reg.	concordant
54880	BCOR	-0.335169	-0.44608	-0.224259	Macrophage 48h	Down-Reg.	concordant
622	BDH1	0.868461	0.491654	1.24527	Schwann 48h	Up-Reg.	concordant
622	BDH1	0.403492	0.22202	0.584964	Macrophage 48h	Up-Reg.	concordant
23506	BICRAL	-0.29652	-0.555178	-0.0378625	Schwann 48h	Down-Reg.	concordant
23506	BICRAL	-0.278729	-0.384188	-0.17327	Macrophage 48h	Down-Reg.	concordant
332	BIRC5	-0.686221	-0.903653	-0.468789	Schwann 48h	Down-Reg.	discordant
332	BIRC5	0.635058	0.293103	0.977014	Macrophage 48h	Up-Reg.	discordant
54841	BIVM	-0.297018	-0.574673	-0.0193634	Schwann 48h	Down-Reg.	discordant
54841	BIVM	0.339863	0.169104	0.510623	Macrophage 48h	Up-Reg.	discordant
645	BLVRB	0.907958	0.651083	1.16483	Schwann 48h	Up-Reg.	discordant
645	BLVRB	-0.278399	-0.411601	-0.145197	Macrophage 48h	Down-Reg.	discordant
55589	BMP2K	0.436429	0.154751	0.718107	Schwann 48h	Up-Reg.	discordant
55589	BMP2K	-0.329804	-0.495641	-0.163967	Macrophage 48h	Down-Reg.	discordant
79866	BORA	-1.20951	-1.86647	-0.552544	Schwann 48h	Down-Reg.	discordant
79866	BORA	0.274765	0.0996252	0.449906	Macrophage 48h	Up-Reg.	discordant
671	BPI	1.70915	0.965509	2.45278	Schwann 48h	Up-Reg.	concordant
671	BPI	0.554239	0.110941	0.997537	Macrophage 48h	Up-Reg.	concordant
140707	BRI3BP	-1.84919	-2.51499	-1.1834	Schwann 48h	Down-Reg.	concordant
140707	BRI3BP	-0.397478	-0.547384	-0.247572	Macrophage 48h	Down-Reg.	concordant
699	BUB1	-0.521393	-0.851702	-0.191084	Schwann 48h	Down-Reg.	discordant
699	BUB1	0.666263	0.338735	0.993791	Macrophage 48h	Up-Reg.	discordant
9689	BZW1	-0.952925	-1.17092	-0.734935	Schwann 48h	Down-Reg.	discordant
9689	BZW1	0.282735	0.143627	0.421842	Macrophage 48h	Up-Reg.	discordant
28969	BZW2	-0.763198	-0.994406	-0.531989	Schwann 48h	Down-Reg.	discordant
28969	BZW2	0.267263	0.134208	0.400317	Macrophage 48h	Up-Reg.	discordant
57102	C12orf4	0.414368	0.0152487	0.813488	Schwann 48h	Up-Reg.	discordant
57102	C12orf4	-0.309627	-0.446099	-0.173154	Macrophage 48h	Down-Reg.	discordant
144577	C12orf66	-0.595437	-1.01349	-0.17738	Schwann 48h	Down-Reg.	discordant
144577	C12orf66	0.338266	0.19048	0.486052	Macrophage 48h	Up-Reg.	discordant
84419	C15orf48	-0.868965	-1.36921	-0.368724	Schwann 48h	Down-Reg.	discordant
84419	C15orf48	1.1144	0.866705	1.36209	Macrophage 48h	Up-Reg.	discordant
78995	C17orf53	-0.372182	-0.613578	-0.130787	Schwann 48h	Down-Reg.	discordant
78995	C17orf53	0.492079	0.266246	0.717912	Macrophage 48h	Up-Reg.	discordant
148345	C1orf127	1.65382	1.01546	2.29219	Schwann 48h	Up-Reg.	discordant
148345	C1orf127	-0.772846	-0.986298	-0.559395	Macrophage 48h	Down-Reg.	discordant
79630	C1orf54	1.42602	1.06232	1.78972	Schwann 48h	Up-Reg.	concordant
79630	C1orf54	0.359645	0.215458	0.503832	Macrophage 48h	Up-Reg.	concordant
51279	C1RL	-1.3606	-2.07213	-0.64908	Schwann 48h	Down-Reg.	discordant
51279	C1RL	1.24768	0.877988	1.61737	Macrophage 48h	Up-Reg.	discordant
716	C1S	0.584778	0.0186093	1.15095	Schwann 48h	Up-Reg.	concordant
716	C1S	1.18726	0.746907	1.62761	Macrophage 48h	Up-Reg.	concordant
718	C3	-1.92024	-2.23001	-1.61047	Schwann 48h	Down-Reg.	discordant
718	C3	1.71529	1.40105	2.02953	Macrophage 48h	Up-Reg.	discordant
719	C3AR1	-0.956278	-1.37965	-0.532904	Schwann 48h	Down-Reg.	concordant
719	C3AR1	-0.807854	-1.18373	-0.431982	Macrophage 48h	Down-Reg.	concordant
51161	C3orf18	0.772398	0.407988	1.13681	Schwann 48h	Up-Reg.	concordant
51161	C3orf18	0.35412	0.177577	0.530664	Macrophage 48h	Up-Reg.	concordant
79095	C9orf16	1.27447	1.00234	1.5466	Schwann 48h	Up-Reg.	discordant
79095	C9orf16	-0.312218	-0.528188	-0.0962475	Macrophage 48h	Down-Reg.	discordant
55799	CACNA2D3	1.07491	0.76581	1.384	Schwann 48h	Up-Reg.	discordant
55799	CACNA2D3	-1.43034	-1.77603	-1.08466	Macrophage 48h	Down-Reg.	discordant
93589	CACNA2D4	0.88846	0.44433	1.33259	Schwann 48h	Up-Reg.	concordant
93589	CACNA2D4	0.322283	0.0786371	0.565929	Macrophage 48h	Up-Reg.	concordant
23705	CADM1	0.424367	0.0959106	0.752823	Schwann 48h	Up-Reg.	discordant
23705	CADM1	-0.773948	-1.24476	-0.303137	Macrophage 48h	Down-Reg.	discordant
11131	CAPN11	0.741544	0.350773	1.13231	Schwann 48h	Up-Reg.	concordant
11131	CAPN11	0.699952	0.356563	1.04334	Macrophage 48h	Up-Reg.	concordant
64921	CASD1	-1.26993	-1.93878	-0.60108	Schwann 48h	Down-Reg.	concordant
64921	CASD1	-0.303455	-0.512512	-0.0943983	Macrophage 48h	Down-Reg.	concordant
841	CASP8	-0.946034	-1.58506	-0.307007	Schwann 48h	Down-Reg.	concordant
841	CASP8	-0.389251	-0.564628	-0.213874	Macrophage 48h	Down-Reg.	concordant
284119	CAVIN1	-0.430422	-0.712113	-0.148731	Schwann 48h	Down-Reg.	discordant
284119	CAVIN1	0.998582	0.625838	1.37133	Macrophage 48h	Up-Reg.	discordant
9139	CBFA2T2	-1.51316	-1.86697	-1.15936	Schwann 48h	Down-Reg.	concordant
9139	CBFA2T2	-0.3433	-0.474627	-0.211973	Macrophage 48h	Down-Reg.	concordant
23492	CBX7	-1.20992	-1.63775	-0.782097	Schwann 48h	Down-Reg.	concordant
23492	CBX7	-0.279267	-0.48394	-0.074593	Macrophage 48h	Down-Reg.	concordant
153733	CCDC112	0.579482	0.343976	0.814987	Schwann 48h	Up-Reg.	discordant
153733	CCDC112	-0.273071	-0.361463	-0.18468	Macrophage 48h	Down-Reg.	discordant
80129	CCDC170	-1.15147	-2.03984	-0.263104	Schwann 48h	Down-Reg.	discordant
80129	CCDC170	0.294827	0.0817382	0.507915	Macrophage 48h	Up-Reg.	discordant
91057	CCDC34	0.625372	0.228596	1.02215	Schwann 48h	Up-Reg.	concordant
91057	CCDC34	0.929273	0.660884	1.19766	Macrophage 48h	Up-Reg.	concordant
60494	CCDC81	0.572529	0.0439216	1.10114	Schwann 48h	Up-Reg.	concordant
60494	CCDC81	0.326466	0.0718554	0.581077	Macrophage 48h	Up-Reg.	concordant
11007	CCDC85B	1.02974	0.711031	1.34846	Schwann 48h	Up-Reg.	concordant
11007	CCDC85B	0.266035	0.0979772	0.434094	Macrophage 48h	Up-Reg.	concordant
6362	CCL18	-0.941546	-1.60996	-0.273133	Schwann 48h	Down-Reg.	discordant
6362	CCL18	0.799486	0.162511	1.43646	Macrophage 48h	Up-Reg.	discordant
6347	CCL2	2.16796	1.91883	2.41708	Schwann 48h	Up-Reg.	discordant
6347	CCL2	-0.602833	-1.02628	-0.179385	Macrophage 48h	Down-Reg.	discordant
6364	CCL20	1.3807	0.587614	2.17378	Schwann 48h	Up-Reg.	concordant
6364	CCL20	0.524865	0.356923	0.692806	Macrophage 48h	Up-Reg.	concordant
6367	CCL22	-1.7572	-2.2284	-1.286	Schwann 48h	Down-Reg.	discordant
6367	CCL22	1.41889	0.799373	2.03841	Macrophage 48h	Up-Reg.	discordant
6348	CCL3	0.693482	0.131468	1.2555	Schwann 48h	Up-Reg.	concordant
6348	CCL3	0.630669	0.349886	0.911451	Macrophage 48h	Up-Reg.	concordant
4856	CCN3	0.64625	0.276042	1.01646	Schwann 48h	Up-Reg.	discordant
4856	CCN3	-0.378056	-0.6882	-0.0679116	Macrophage 48h	Down-Reg.	discordant
8900	CCNA1	0.721267	0.416985	1.02555	Schwann 48h	Up-Reg.	concordant
8900	CCNA1	0.828372	0.47242	1.18432	Macrophage 48h	Up-Reg.	concordant
890	CCNA2	-1.03931	-1.30475	-0.773875	Schwann 48h	Down-Reg.	discordant
890	CCNA2	0.439241	0.0713111	0.807172	Macrophage 48h	Up-Reg.	discordant
891	CCNB1	-0.773091	-1.10469	-0.441487	Schwann 48h	Down-Reg.	discordant
891	CCNB1	0.495494	0.19373	0.797258	Macrophage 48h	Up-Reg.	discordant
9133	CCNB2	-0.500146	-0.741315	-0.258977	Schwann 48h	Down-Reg.	discordant
9133	CCNB2	0.637295	0.294477	0.980114	Macrophage 48h	Up-Reg.	discordant
595	CCND1	-0.699112	-1.039	-0.359227	Schwann 48h	Down-Reg.	discordant
595	CCND1	1.3811	0.741744	2.02047	Macrophage 48h	Up-Reg.	discordant
894	CCND2	-0.281181	-0.547569	-0.0147934	Schwann 48h	Down-Reg.	discordant
894	CCND2	1.1364	0.621492	1.65132	Macrophage 48h	Up-Reg.	discordant
896	CCND3	0.373701	0.135746	0.611656	Schwann 48h	Up-Reg.	concordant
896	CCND3	0.322738	0.173696	0.47178	Macrophage 48h	Up-Reg.	concordant
9134	CCNE2	-0.854615	-1.27875	-0.430484	Schwann 48h	Down-Reg.	discordant
9134	CCNE2	0.719691	0.31717	1.12221	Macrophage 48h	Up-Reg.	discordant
9332	CD163	1.08139	0.219314	1.94347	Schwann 48h	Up-Reg.	discordant
9332	CD163	-0.872594	-1.15652	-0.588672	Macrophage 48h	Down-Reg.	discordant
909	CD1A	1.49243	0.898949	2.08592	Schwann 48h	Up-Reg.	discordant
909	CD1A	-0.449113	-0.773076	-0.12515	Macrophage 48h	Down-Reg.	discordant
80381	CD276	-1.01982	-1.27824	-0.761396	Schwann 48h	Down-Reg.	discordant
80381	CD276	0.575296	0.314716	0.835877	Macrophage 48h	Up-Reg.	discordant
10871	CD300C	-1.26384	-2.49974	-0.0279531	Schwann 48h	Down-Reg.	discordant
10871	CD300C	0.397502	0.185101	0.609902	Macrophage 48h	Up-Reg.	discordant
9936	CD302	-0.753411	-1.33307	-0.173753	Schwann 48h	Down-Reg.	concordant
9936	CD302	-0.637688	-0.918937	-0.356438	Macrophage 48h	Down-Reg.	concordant
952	CD38	0.974606	0.354631	1.59458	Schwann 48h	Up-Reg.	concordant
952	CD38	0.903477	0.524355	1.2826	Macrophage 48h	Up-Reg.	concordant
958	CD40	-1.02538	-1.71695	-0.333811	Schwann 48h	Down-Reg.	discordant
958	CD40	0.361476	0.157336	0.565616	Macrophage 48h	Up-Reg.	discordant
1043	CD52	-2.13449	-2.9956	-1.27339	Schwann 48h	Down-Reg.	concordant
1043	CD52	-0.319426	-0.474859	-0.163993	Macrophage 48h	Down-Reg.	concordant
978	CDA	1.19713	0.687042	1.70723	Schwann 48h	Up-Reg.	concordant
978	CDA	0.339727	0.0607027	0.618752	Macrophage 48h	Up-Reg.	concordant
8555	CDC14B	0.790897	0.476368	1.10543	Schwann 48h	Up-Reg.	concordant
8555	CDC14B	0.265647	0.139634	0.391659	Macrophage 48h	Up-Reg.	concordant
991	CDC20	-0.627596	-0.943755	-0.311438	Schwann 48h	Down-Reg.	discordant
991	CDC20	0.693723	0.210275	1.17717	Macrophage 48h	Up-Reg.	discordant
993	CDC25A	-0.581577	-0.950403	-0.212751	Schwann 48h	Down-Reg.	discordant
993	CDC25A	0.338552	0.156828	0.520276	Macrophage 48h	Up-Reg.	discordant
8318	CDC45	-2.01852	-2.30743	-1.72961	Schwann 48h	Down-Reg.	discordant
8318	CDC45	1.04509	0.582181	1.508	Macrophage 48h	Up-Reg.	discordant
8317	CDC7	-2.1566	-2.59144	-1.72177	Schwann 48h	Down-Reg.	concordant
8317	CDC7	-0.27931	-0.492065	-0.0665544	Macrophage 48h	Down-Reg.	concordant
113130	CDCA5	-0.901739	-1.27151	-0.531969	Schwann 48h	Down-Reg.	discordant
113130	CDCA5	0.755984	0.379549	1.13242	Macrophage 48h	Up-Reg.	discordant
83879	CDCA7	-2.54233	-2.79957	-2.28509	Schwann 48h	Down-Reg.	discordant
83879	CDCA7	0.649016	0.424198	0.873835	Macrophage 48h	Up-Reg.	discordant
64866	CDCP1	-0.80512	-1.07676	-0.533478	Schwann 48h	Down-Reg.	concordant
64866	CDCP1	-1.66258	-2.01109	-1.31407	Macrophage 48h	Down-Reg.	concordant
983	CDK1	-1.09698	-1.34869	-0.84527	Schwann 48h	Down-Reg.	discordant
983	CDK1	0.577914	0.21967	0.936157	Macrophage 48h	Up-Reg.	discordant
5218	CDK14	-0.442445	-0.7522	-0.13269	Schwann 48h	Down-Reg.	discordant
5218	CDK14	0.473382	0.323807	0.622956	Macrophage 48h	Up-Reg.	discordant
55755	CDK5RAP2	-0.70696	-1.10762	-0.3063	Schwann 48h	Down-Reg.	discordant
55755	CDK5RAP2	0.501915	0.305168	0.698661	Macrophage 48h	Up-Reg.	discordant
1021	CDK6	-0.724033	-1.19664	-0.251429	Schwann 48h	Down-Reg.	concordant
1021	CDK6	-0.284485	-0.416113	-0.152857	Macrophage 48h	Down-Reg.	concordant
1030	CDKN2B	-1.01792	-1.31743	-0.7184	Schwann 48h	Down-Reg.	concordant
1030	CDKN2B	-0.436835	-0.748592	-0.125079	Macrophage 48h	Down-Reg.	concordant
81620	CDT1	-0.610113	-0.964032	-0.256194	Schwann 48h	Down-Reg.	discordant
81620	CDT1	0.544328	0.265736	0.822921	Macrophage 48h	Up-Reg.	discordant
64105	CENPK	-0.356768	-0.641865	-0.0716721	Schwann 48h	Down-Reg.	discordant
64105	CENPK	0.333972	0.0473847	0.620559	Macrophage 48h	Up-Reg.	discordant
79682	CENPU	-0.816475	-1.05012	-0.582829	Schwann 48h	Down-Reg.	discordant
79682	CENPU	0.28158	0.0687274	0.494433	Macrophage 48h	Up-Reg.	discordant
153241	CEP120	-0.782641	-1.3741	-0.19118	Schwann 48h	Down-Reg.	concordant
153241	CEP120	-0.2827	-0.510779	-0.0546218	Macrophage 48h	Down-Reg.	concordant
9859	CEP170	-1.12422	-1.35282	-0.895619	Schwann 48h	Down-Reg.	concordant
9859	CEP170	-0.342974	-0.496608	-0.18934	Macrophage 48h	Down-Reg.	concordant
55165	CEP55	-1.26933	-1.53366	-1.005	Schwann 48h	Down-Reg.	discordant
55165	CEP55	0.658801	0.189217	1.12839	Macrophage 48h	Up-Reg.	discordant
629	CFB	1.75571	1.13124	2.38017	Schwann 48h	Up-Reg.	concordant
629	CFB	0.838765	0.579477	1.09805	Macrophage 48h	Up-Reg.	concordant
10036	CHAF1A	-0.961207	-1.1809	-0.741516	Schwann 48h	Down-Reg.	discordant
10036	CHAF1A	0.476549	0.288299	0.664798	Macrophage 48h	Up-Reg.	discordant
8208	CHAF1B	-0.981638	-1.41241	-0.550871	Schwann 48h	Down-Reg.	discordant
8208	CHAF1B	0.494128	0.270435	0.71782	Macrophage 48h	Up-Reg.	discordant
1117	CHI3L2	1.12904	0.386087	1.87199	Schwann 48h	Up-Reg.	concordant
1117	CHI3L2	0.500905	0.272541	0.729269	Macrophage 48h	Up-Reg.	concordant
79586	CHPF	-1.63753	-2.32718	-0.947877	Schwann 48h	Down-Reg.	discordant
79586	CHPF	0.43076	0.256216	0.605303	Macrophage 48h	Up-Reg.	discordant
1138	CHRNA5	-0.588495	-1.14427	-0.0327154	Schwann 48h	Down-Reg.	concordant
1138	CHRNA5	-0.356646	-0.551481	-0.161811	Macrophage 48h	Down-Reg.	concordant
27141	CIDEB	-1.68506	-2.36956	-1.00056	Schwann 48h	Down-Reg.	concordant
27141	CIDEB	-1.02674	-1.38313	-0.670356	Macrophage 48h	Down-Reg.	concordant
9541	CIR1	0.950112	0.682601	1.21762	Schwann 48h	Up-Reg.	concordant
9541	CIR1	0.574918	0.307614	0.842221	Macrophage 48h	Up-Reg.	concordant
1154	CISH	-1.03612	-1.53618	-0.536068	Schwann 48h	Down-Reg.	discordant
1154	CISH	0.663476	0.310677	1.01628	Macrophage 48h	Up-Reg.	discordant
150468	CKAP2L	-0.924111	-1.26726	-0.580965	Schwann 48h	Down-Reg.	discordant
150468	CKAP2L	0.458277	0.159451	0.757103	Macrophage 48h	Up-Reg.	discordant
10970	CKAP4	-0.343383	-0.669721	-0.0170461	Schwann 48h	Down-Reg.	discordant
10970	CKAP4	0.382017	0.21469	0.549344	Macrophage 48h	Up-Reg.	discordant
1152	CKB	0.579153	0.283528	0.874778	Schwann 48h	Up-Reg.	concordant
1152	CKB	0.334514	0.128682	0.540346	Macrophage 48h	Up-Reg.	concordant
1164	CKS2	-0.351665	-0.59432	-0.10901	Schwann 48h	Down-Reg.	discordant
1164	CKS2	0.271021	0.123698	0.418344	Macrophage 48h	Up-Reg.	discordant
1185	CLCN6	-0.535627	-0.899084	-0.172169	Schwann 48h	Down-Reg.	concordant
1185	CLCN6	-0.274607	-0.363267	-0.185947	Macrophage 48h	Down-Reg.	concordant
25932	CLIC4	-0.938823	-1.44557	-0.432075	Schwann 48h	Down-Reg.	discordant
25932	CLIC4	0.272728	0.150489	0.394967	Macrophage 48h	Up-Reg.	discordant
79789	CLMN	0.664031	0.250933	1.07713	Schwann 48h	Up-Reg.	concordant
79789	CLMN	0.329999	0.139068	0.52093	Macrophage 48h	Up-Reg.	concordant
9575	CLOCK	-0.434125	-0.677831	-0.190418	Schwann 48h	Down-Reg.	concordant
9575	CLOCK	-0.285277	-0.46793	-0.102623	Macrophage 48h	Down-Reg.	concordant
134147	CMBL	0.669412	0.353063	0.985762	Schwann 48h	Up-Reg.	discordant
134147	CMBL	-0.671381	-0.989744	-0.353018	Macrophage 48h	Down-Reg.	discordant
84319	CMSS1	-0.460391	-0.760085	-0.160697	Schwann 48h	Down-Reg.	discordant
84319	CMSS1	0.360958	0.226262	0.495655	Macrophage 48h	Up-Reg.	discordant
152189	CMTM8	0.620528	0.325022	0.916034	Schwann 48h	Up-Reg.	concordant
152189	CMTM8	0.345124	0.141234	0.549013	Macrophage 48h	Up-Reg.	concordant
149111	CNIH3	-0.413666	-0.638508	-0.188824	Schwann 48h	Down-Reg.	discordant
149111	CNIH3	0.444942	0.258135	0.631748	Macrophage 48h	Up-Reg.	discordant
10695	CNPY3	0.764348	0.357907	1.17079	Schwann 48h	Up-Reg.	discordant
10695	CNPY3	-0.282684	-0.388268	-0.1771	Macrophage 48h	Down-Reg.	discordant
22837	COBLL1	1.46768	0.641243	2.29412	Schwann 48h	Up-Reg.	discordant
22837	COBLL1	-1.08767	-1.32057	-0.85477	Macrophage 48h	Down-Reg.	discordant
169044	COL22A1	-0.265599	-0.526214	-0.00498482	Schwann 48h	Down-Reg.	discordant
169044	COL22A1	0.844325	0.141864	1.54679	Macrophage 48h	Up-Reg.	discordant
10087	COL4A3BP	0.278257	0.00821134	0.548304	Schwann 48h	Up-Reg.	discordant
10087	COL4A3BP	-0.269794	-0.397351	-0.142238	Macrophage 48h	Down-Reg.	discordant
1296	COL8A2	0.972861	0.633702	1.31202	Schwann 48h	Up-Reg.	concordant
1296	COL8A2	0.346167	0.19369	0.498644	Macrophage 48h	Up-Reg.	concordant
11151	CORO1A	1.20894	0.651041	1.76684	Schwann 48h	Up-Reg.	discordant
11151	CORO1A	-0.662211	-0.903811	-0.420611	Macrophage 48h	Down-Reg.	discordant
1329	COX5B	1.6875	1.43856	1.93643	Schwann 48h	Up-Reg.	concordant
1329	COX5B	0.263992	0.138674	0.389311	Macrophage 48h	Up-Reg.	concordant
22849	CPEB3	-0.902581	-1.53472	-0.270446	Schwann 48h	Down-Reg.	concordant
22849	CPEB3	-0.322051	-0.440689	-0.203414	Macrophage 48h	Down-Reg.	concordant
151835	CPNE9	-0.761866	-1.42777	-0.0959604	Schwann 48h	Down-Reg.	concordant
151835	CPNE9	-0.414417	-0.675423	-0.15341	Macrophage 48h	Down-Reg.	concordant
55313	CPPED1	-0.294885	-0.557472	-0.0322982	Schwann 48h	Down-Reg.	concordant
55313	CPPED1	-0.321858	-0.503193	-0.140523	Macrophage 48h	Down-Reg.	concordant
54504	CPVL	1.02027	0.2557	1.78483	Schwann 48h	Up-Reg.	discordant
54504	CPVL	-0.484234	-0.606899	-0.361569	Macrophage 48h	Down-Reg.	discordant
283229	CRACR2B	0.694453	0.0227024	1.3662	Schwann 48h	Up-Reg.	concordant
283229	CRACR2B	0.362823	0.128612	0.597034	Macrophage 48h	Up-Reg.	concordant
153222	CREBRF	-0.726621	-1.31652	-0.136718	Schwann 48h	Down-Reg.	concordant
153222	CREBRF	-0.3115	-0.503758	-0.119241	Macrophage 48h	Down-Reg.	concordant
1396	CRIP1	0.856499	0.629486	1.08351	Schwann 48h	Up-Reg.	concordant
1396	CRIP1	0.479296	0.254131	0.704461	Macrophage 48h	Up-Reg.	concordant
83716	CRISPLD2	-0.982027	-1.27511	-0.688947	Schwann 48h	Down-Reg.	discordant
83716	CRISPLD2	0.947787	0.618934	1.27664	Macrophage 48h	Up-Reg.	discordant
10491	CRTAP	0.44205	0.205207	0.678893	Schwann 48h	Up-Reg.	discordant
10491	CRTAP	-0.65967	-1.05176	-0.267579	Macrophage 48h	Down-Reg.	discordant
51084	CRYL1	0.416785	0.174394	0.659175	Schwann 48h	Up-Reg.	discordant
51084	CRYL1	-0.388327	-0.539318	-0.237336	Macrophage 48h	Down-Reg.	discordant
1435	CSF1	-0.993049	-1.63832	-0.347778	Schwann 48h	Down-Reg.	discordant
1435	CSF1	0.562553	0.285328	0.839779	Macrophage 48h	Up-Reg.	discordant
8530	CST7	-0.763906	-1.11168	-0.416131	Schwann 48h	Down-Reg.	discordant
8530	CST7	0.678424	0.360602	0.996247	Macrophage 48h	Up-Reg.	discordant
8727	CTNNAL1	-0.529717	-0.78005	-0.279383	Schwann 48h	Down-Reg.	discordant
8727	CTNNAL1	0.99398	0.573556	1.41441	Macrophage 48h	Up-Reg.	discordant
11330	CTRC	0.264294	0.00951994	0.519069	Schwann 48h	Up-Reg.	discordant
11330	CTRC	-0.591377	-0.793522	-0.389233	Macrophage 48h	Down-Reg.	discordant
1075	CTSC	-0.601271	-0.931469	-0.271073	Schwann 48h	Down-Reg.	concordant
1075	CTSC	-0.282845	-0.447676	-0.118014	Macrophage 48h	Down-Reg.	concordant
1522	CTSZ	0.48879	0.186232	0.791349	Schwann 48h	Up-Reg.	discordant
1522	CTSZ	-0.3402	-0.590024	-0.0903758	Macrophage 48h	Down-Reg.	discordant
2017	CTTN	-0.596675	-0.829588	-0.363763	Schwann 48h	Down-Reg.	discordant
2017	CTTN	0.815696	0.467839	1.16355	Macrophage 48h	Up-Reg.	discordant
9820	CUL7	0.303682	0.0245072	0.582856	Schwann 48h	Up-Reg.	concordant
9820	CUL7	0.270948	0.11696	0.424936	Macrophage 48h	Up-Reg.	concordant
3627	CXCL10	1.66476	1.22757	2.10194	Schwann 48h	Up-Reg.	concordant
3627	CXCL10	0.691901	0.160449	1.22335	Macrophage 48h	Up-Reg.	concordant
6374	CXCL5	-1.10688	-1.34695	-0.866817	Schwann 48h	Down-Reg.	discordant
6374	CXCL5	1.17567	0.458418	1.89291	Macrophage 48h	Up-Reg.	discordant
4283	CXCL9	-0.980194	-1.59179	-0.368594	Schwann 48h	Down-Reg.	discordant
4283	CXCL9	0.874894	0.365522	1.38427	Macrophage 48h	Up-Reg.	discordant
51523	CXXC5	0.654578	0.282893	1.02626	Schwann 48h	Up-Reg.	concordant
51523	CXXC5	0.286053	0.165025	0.407081	Macrophage 48h	Up-Reg.	concordant
26999	CYFIP2	1.03192	0.731193	1.33265	Schwann 48h	Up-Reg.	concordant
26999	CYFIP2	0.386836	0.133545	0.640127	Macrophage 48h	Up-Reg.	concordant
29785	CYP2S1	-1.51932	-2.2348	-0.803836	Schwann 48h	Down-Reg.	discordant
29785	CYP2S1	0.528012	0.315275	0.74075	Macrophage 48h	Up-Reg.	discordant
10800	CYSLTR1	0.886765	0.0936096	1.67992	Schwann 48h	Up-Reg.	discordant
10800	CYSLTR1	-0.803141	-1.04907	-0.557217	Macrophage 48h	Down-Reg.	discordant
1627	DBN1	-0.803279	-1.04791	-0.558646	Schwann 48h	Down-Reg.	discordant
1627	DBN1	0.393651	0.206765	0.580537	Macrophage 48h	Up-Reg.	discordant
285761	DCBLD1	-0.868104	-1.10731	-0.628899	Schwann 48h	Down-Reg.	concordant
285761	DCBLD1	-0.460525	-0.624925	-0.296124	Macrophage 48h	Down-Reg.	concordant
220042	DDIAS	-0.938929	-1.19745	-0.680407	Schwann 48h	Down-Reg.	concordant
220042	DDIAS	-0.378119	-0.658865	-0.0973727	Macrophage 48h	Down-Reg.	concordant
317781	DDX51	0.829951	0.380341	1.27956	Schwann 48h	Up-Reg.	discordant
317781	DDX51	-0.286012	-0.436442	-0.135583	Macrophage 48h	Down-Reg.	discordant
50619	DEF6	2.31201	1.81497	2.80904	Schwann 48h	Up-Reg.	discordant
50619	DEF6	-0.524107	-0.643125	-0.405088	Macrophage 48h	Down-Reg.	discordant
1677	DFFB	-0.817423	-1.1237	-0.511142	Schwann 48h	Down-Reg.	concordant
1677	DFFB	-0.290095	-0.423658	-0.156532	Macrophage 48h	Down-Reg.	concordant
1717	DHCR7	1.08454	0.747182	1.42189	Schwann 48h	Up-Reg.	discordant
1717	DHCR7	-0.564419	-0.861497	-0.267341	Macrophage 48h	Down-Reg.	discordant
27294	DHDH	1.37714	0.995246	1.75903	Schwann 48h	Up-Reg.	discordant
27294	DHDH	-0.457029	-0.820562	-0.0934959	Macrophage 48h	Down-Reg.	discordant
27185	DISC1	-0.459816	-0.878339	-0.0412919	Schwann 48h	Down-Reg.	concordant
27185	DISC1	-0.690864	-0.895974	-0.485755	Macrophage 48h	Down-Reg.	concordant
22839	DLGAP4	-0.309818	-0.553581	-0.0660552	Schwann 48h	Down-Reg.	discordant
22839	DLGAP4	0.320991	0.175944	0.466038	Macrophage 48h	Up-Reg.	discordant
9787	DLGAP5	-0.341206	-0.647186	-0.0352248	Schwann 48h	Down-Reg.	discordant
9787	DLGAP5	0.570541	0.124111	1.01697	Macrophage 48h	Up-Reg.	discordant
55172	DNAAF2	-0.293345	-0.576529	-0.0101601	Schwann 48h	Down-Reg.	discordant
55172	DNAAF2	0.301655	0.0803393	0.52297	Macrophage 48h	Up-Reg.	discordant
1777	DNASE2	0.651256	0.373225	0.929287	Schwann 48h	Up-Reg.	discordant
1777	DNASE2	-0.414118	-0.534853	-0.293382	Macrophage 48h	Down-Reg.	discordant
26052	DNM3	1.59234	0.898433	2.28625	Schwann 48h	Up-Reg.	concordant
26052	DNM3	0.524464	0.0946866	0.954242	Macrophage 48h	Up-Reg.	concordant
1788	DNMT3A	-0.888648	-1.54928	-0.228014	Schwann 48h	Down-Reg.	concordant
1788	DNMT3A	-0.281343	-0.48034	-0.0823461	Macrophage 48h	Down-Reg.	concordant
30836	DNTTIP2	-0.464258	-0.689501	-0.239015	Schwann 48h	Down-Reg.	discordant
30836	DNTTIP2	0.302856	0.147957	0.457755	Macrophage 48h	Up-Reg.	discordant
25911	DPCD	0.612849	0.38821	0.837488	Schwann 48h	Up-Reg.	concordant
25911	DPCD	0.461907	0.279339	0.644476	Macrophage 48h	Up-Reg.	concordant
64174	DPEP2	-1.1163	-2.05665	-0.175948	Schwann 48h	Down-Reg.	concordant
64174	DPEP2	-0.443896	-0.610891	-0.276902	Macrophage 48h	Down-Reg.	concordant
1803	DPP4	-0.689203	-1.05985	-0.318551	Schwann 48h	Down-Reg.	concordant
1803	DPP4	-0.576466	-1.0318	-0.121133	Macrophage 48h	Down-Reg.	concordant
374946	DRAXIN	1.915	1.35985	2.47015	Schwann 48h	Up-Reg.	concordant
374946	DRAXIN	0.337388	0.161162	0.513615	Macrophage 48h	Up-Reg.	concordant
29940	DSE	-0.910937	-1.24488	-0.57699	Schwann 48h	Down-Reg.	discordant
29940	DSE	0.364754	0.197586	0.531922	Macrophage 48h	Up-Reg.	discordant
51514	DTL	-2.32368	-3.12237	-1.52499	Schwann 48h	Down-Reg.	discordant
51514	DTL	0.284569	0.109193	0.459946	Macrophage 48h	Up-Reg.	discordant
1837	DTNA	-0.674908	-1.13296	-0.216856	Schwann 48h	Down-Reg.	concordant
1837	DTNA	-0.326049	-0.521667	-0.130431	Macrophage 48h	Down-Reg.	concordant
11072	DUSP14	-0.466086	-0.716961	-0.21521	Schwann 48h	Down-Reg.	discordant
11072	DUSP14	0.453707	0.153706	0.753707	Macrophage 48h	Up-Reg.	discordant
1848	DUSP6	-1.01178	-1.31015	-0.713419	Schwann 48h	Down-Reg.	discordant
1848	DUSP6	0.639049	0.297527	0.980571	Macrophage 48h	Up-Reg.	discordant
1893	ECM1	0.491386	0.119136	0.863636	Schwann 48h	Up-Reg.	concordant
1893	ECM1	0.498981	0.295948	0.702015	Macrophage 48h	Up-Reg.	concordant
29904	EEF2K	-0.771988	-1.37017	-0.173801	Schwann 48h	Down-Reg.	discordant
29904	EEF2K	0.318673	0.207014	0.430332	Macrophage 48h	Up-Reg.	discordant
30008	EFEMP2	0.368873	0.0588544	0.678892	Schwann 48h	Up-Reg.	concordant
30008	EFEMP2	0.351115	0.100977	0.601253	Macrophage 48h	Up-Reg.	concordant
10938	EHD1	-0.54726	-0.792929	-0.301591	Schwann 48h	Down-Reg.	discordant
10938	EHD1	0.378845	0.224583	0.533107	Macrophage 48h	Up-Reg.	discordant
30845	EHD3	0.320432	0.0717701	0.569093	Schwann 48h	Up-Reg.	concordant
30845	EHD3	0.40616	0.233139	0.579182	Macrophage 48h	Up-Reg.	concordant
126272	EID2B	-1.236	-2.30516	-0.166835	Schwann 48h	Down-Reg.	concordant
126272	EID2B	-0.275576	-0.458663	-0.0924898	Macrophage 48h	Down-Reg.	concordant
9451	EIF2AK3	-0.588154	-0.866843	-0.309464	Schwann 48h	Down-Reg.	discordant
9451	EIF2AK3	0.334027	0.160694	0.50736	Macrophage 48h	Up-Reg.	discordant
1967	EIF2B1	-0.321873	-0.573617	-0.0701297	Schwann 48h	Down-Reg.	concordant
1967	EIF2B1	-0.348074	-0.479896	-0.216252	Macrophage 48h	Down-Reg.	concordant
8663	EIF3C	-0.611012	-0.915379	-0.306646	Schwann 48h	Down-Reg.	discordant
8663	EIF3C	0.413792	0.209337	0.618246	Macrophage 48h	Up-Reg.	discordant
55531	ELMOD1	2.23952	1.0746	3.40444	Schwann 48h	Up-Reg.	discordant
55531	ELMOD1	-0.399454	-0.598234	-0.200674	Macrophage 48h	Down-Reg.	discordant
23065	EMC1	-0.933413	-1.17294	-0.693888	Schwann 48h	Down-Reg.	discordant
23065	EMC1	0.329999	0.193976	0.466022	Macrophage 48h	Up-Reg.	discordant
11117	EMILIN1	0.363523	0.0141227	0.712923	Schwann 48h	Up-Reg.	concordant
11117	EMILIN1	1.08604	0.678875	1.49321	Macrophage 48h	Up-Reg.	concordant
27436	EML4	-0.867017	-1.15746	-0.576576	Schwann 48h	Down-Reg.	discordant
27436	EML4	0.313441	0.184637	0.442245	Macrophage 48h	Up-Reg.	discordant
2012	EMP1	-0.539006	-0.864712	-0.2133	Schwann 48h	Down-Reg.	concordant
2012	EMP1	-0.294155	-0.422308	-0.166002	Macrophage 48h	Down-Reg.	concordant
8507	ENC1	-1.00115	-1.23945	-0.762845	Schwann 48h	Down-Reg.	concordant
8507	ENC1	-0.588715	-0.826074	-0.351355	Macrophage 48h	Down-Reg.	concordant
2026	ENO2	-0.588106	-0.823265	-0.352948	Schwann 48h	Down-Reg.	discordant
2026	ENO2	0.710241	0.377552	1.04293	Macrophage 48h	Up-Reg.	discordant
150350	ENTHD1	0.996667	0.603217	1.39012	Schwann 48h	Up-Reg.	concordant
150350	ENTHD1	1.68787	1.28054	2.09521	Macrophage 48h	Up-Reg.	concordant
57089	ENTPD7	0.767545	0.141406	1.39368	Schwann 48h	Up-Reg.	concordant
57089	ENTPD7	0.55905	0.335041	0.78306	Macrophage 48h	Up-Reg.	concordant
2036	EPB41L1	0.867761	0.627481	1.10804	Schwann 48h	Up-Reg.	concordant
2036	EPB41L1	0.363746	0.112048	0.615443	Macrophage 48h	Up-Reg.	concordant
2047	EPHB1	1.9783	1.26836	2.68823	Schwann 48h	Up-Reg.	concordant
2047	EPHB1	0.880968	0.617466	1.14447	Macrophage 48h	Up-Reg.	concordant
2052	EPHX1	-0.665464	-1.14226	-0.188665	Schwann 48h	Down-Reg.	concordant
2052	EPHX1	-0.38074	-0.503889	-0.257591	Macrophage 48h	Down-Reg.	concordant
2057	EPOR	-1.78429	-2.53731	-1.03128	Schwann 48h	Down-Reg.	concordant
2057	EPOR	-0.386824	-0.569739	-0.203909	Macrophage 48h	Down-Reg.	concordant
2064	ERBB2	0.420636	0.0857674	0.755505	Schwann 48h	Up-Reg.	concordant
2064	ERBB2	0.351402	0.192827	0.509977	Macrophage 48h	Up-Reg.	concordant
23474	ETHE1	0.437974	0.168977	0.706971	Schwann 48h	Up-Reg.	concordant
23474	ETHE1	0.349517	0.184661	0.514373	Macrophage 48h	Up-Reg.	concordant
55194	EVA1B	0.688217	0.440623	0.93581	Schwann 48h	Up-Reg.	discordant
55194	EVA1B	-0.276876	-0.461636	-0.0921155	Macrophage 48h	Down-Reg.	discordant
2124	EVI2B	1.29213	0.208679	2.37557	Schwann 48h	Up-Reg.	discordant
2124	EVI2B	-0.302981	-0.408959	-0.197003	Macrophage 48h	Down-Reg.	discordant
9156	EXO1	-0.543844	-0.82824	-0.259448	Schwann 48h	Down-Reg.	discordant
9156	EXO1	0.51399	0.255065	0.772915	Macrophage 48h	Up-Reg.	discordant
2161	F12	0.826828	0.539932	1.11372	Schwann 48h	Up-Reg.	concordant
2161	F12	0.289886	0.125738	0.454034	Macrophage 48h	Up-Reg.	concordant
2152	F3	-0.396919	-0.663188	-0.130649	Schwann 48h	Down-Reg.	discordant
2152	F3	0.882684	0.493801	1.27157	Macrophage 48h	Up-Reg.	discordant
2157	F8	0.779131	0.0510879	1.50717	Schwann 48h	Up-Reg.	concordant
2157	F8	0.522978	0.352916	0.693039	Macrophage 48h	Up-Reg.	concordant
2170	FABP3	1.38128	1.1258	1.63676	Schwann 48h	Up-Reg.	discordant
2170	FABP3	-0.400773	-0.581323	-0.220223	Macrophage 48h	Down-Reg.	discordant
90362	FAM110B	1.43533	0.864606	2.00605	Schwann 48h	Up-Reg.	concordant
90362	FAM110B	0.462805	0.168393	0.757217	Macrophage 48h	Up-Reg.	concordant
150864	FAM117B	-0.760902	-1.4899	-0.0319031	Schwann 48h	Down-Reg.	concordant
150864	FAM117B	-0.28204	-0.476434	-0.0876455	Macrophage 48h	Down-Reg.	concordant
79843	FAM124B	-0.646567	-1.15177	-0.141365	Schwann 48h	Down-Reg.	concordant
79843	FAM124B	-0.314444	-0.530819	-0.0980695	Macrophage 48h	Down-Reg.	concordant
9715	FAM131B	-0.910109	-1.33104	-0.489176	Schwann 48h	Down-Reg.	discordant
9715	FAM131B	0.353105	0.235955	0.470256	Macrophage 48h	Up-Reg.	discordant
26355	FAM162A	0.658889	0.434694	0.883083	Schwann 48h	Up-Reg.	concordant
26355	FAM162A	0.551843	0.376002	0.727684	Macrophage 48h	Up-Reg.	concordant
54757	FAM20A	1.00712	0.254175	1.76007	Schwann 48h	Up-Reg.	concordant
54757	FAM20A	0.700161	0.368764	1.03156	Macrophage 48h	Up-Reg.	concordant
26017	FAM32A	0.481162	0.170366	0.791959	Schwann 48h	Up-Reg.	discordant
26017	FAM32A	-0.296427	-0.456414	-0.136439	Macrophage 48h	Down-Reg.	discordant
81553	FAM49A	-1.25551	-1.62372	-0.887302	Schwann 48h	Down-Reg.	discordant
81553	FAM49A	0.270039	0.148008	0.392071	Macrophage 48h	Up-Reg.	discordant
9679	FAM53B	-0.320703	-0.580733	-0.0606738	Schwann 48h	Down-Reg.	concordant
9679	FAM53B	-0.328419	-0.440526	-0.216313	Macrophage 48h	Down-Reg.	concordant
137392	FAM92A	0.761011	0.354626	1.1674	Schwann 48h	Up-Reg.	concordant
137392	FAM92A	0.312298	0.141499	0.483098	Macrophage 48h	Up-Reg.	concordant
55711	FAR2	-1.14629	-1.70144	-0.591132	Schwann 48h	Down-Reg.	discordant
55711	FAR2	0.518722	0.292356	0.745089	Macrophage 48h	Up-Reg.	discordant
355	FAS	-0.666651	-0.989425	-0.343878	Schwann 48h	Down-Reg.	discordant
355	FAS	0.375811	0.145409	0.606212	Macrophage 48h	Up-Reg.	discordant
10826	FAXDC2	-1.58931	-1.80726	-1.37136	Schwann 48h	Down-Reg.	concordant
10826	FAXDC2	-0.325104	-0.532896	-0.117311	Macrophage 48h	Down-Reg.	concordant
2201	FBN2	-0.934602	-1.18766	-0.68154	Schwann 48h	Down-Reg.	concordant
2201	FBN2	-0.883459	-1.43874	-0.328174	Macrophage 48h	Down-Reg.	concordant
114907	FBXO32	1.18292	0.954218	1.41163	Schwann 48h	Up-Reg.	concordant
114907	FBXO32	0.355451	0.16186	0.549042	Macrophage 48h	Up-Reg.	concordant
26268	FBXO9	0.460674	0.203833	0.717515	Schwann 48h	Up-Reg.	discordant
26268	FBXO9	-0.2709	-0.392045	-0.149756	Macrophage 48h	Down-Reg.	discordant
2204	FCAR	1.10892	0.185534	2.03231	Schwann 48h	Up-Reg.	discordant
2204	FCAR	-0.28781	-0.464598	-0.111022	Macrophage 48h	Down-Reg.	discordant
222894	FERD3L	-1.68061	-2.54833	-0.812885	Schwann 48h	Down-Reg.	concordant
222894	FERD3L	-0.525961	-0.676747	-0.375175	Macrophage 48h	Down-Reg.	concordant
338557	FFAR4	1.97423	1.46122	2.48724	Schwann 48h	Up-Reg.	discordant
338557	FFAR4	-0.369531	-0.527666	-0.211397	Macrophage 48h	Down-Reg.	discordant
221472	FGD2	-0.908406	-1.38128	-0.435534	Schwann 48h	Down-Reg.	concordant
221472	FGD2	-0.411168	-0.651723	-0.170614	Macrophage 48h	Down-Reg.	concordant
152273	FGD5	0.427512	0.0404286	0.814595	Schwann 48h	Up-Reg.	discordant
152273	FGD5	-0.502234	-0.796957	-0.207511	Macrophage 48h	Down-Reg.	discordant
2271	FH	-0.750643	-1.07224	-0.429042	Schwann 48h	Down-Reg.	discordant
2271	FH	0.359032	0.236507	0.481557	Macrophage 48h	Up-Reg.	discordant
2324	FLT4	-1.88009	-2.43972	-1.32046	Schwann 48h	Down-Reg.	concordant
2324	FLT4	-0.368712	-0.55379	-0.183634	Macrophage 48h	Down-Reg.	concordant
55640	FLVCR2	2.38466	1.72384	3.04548	Schwann 48h	Up-Reg.	concordant
55640	FLVCR2	0.313709	0.180608	0.44681	Macrophage 48h	Up-Reg.	concordant
114984	FLYWCH2	0.589864	0.364862	0.814866	Schwann 48h	Up-Reg.	concordant
114984	FLYWCH2	0.296862	0.15537	0.438355	Macrophage 48h	Up-Reg.	concordant
114793	FMNL2	-0.502501	-0.797797	-0.207206	Schwann 48h	Down-Reg.	concordant
114793	FMNL2	-0.325494	-0.504095	-0.146893	Macrophage 48h	Down-Reg.	concordant
91010	FMNL3	1.59711	0.655815	2.53841	Schwann 48h	Up-Reg.	concordant
91010	FMNL3	0.752152	0.52062	0.983685	Macrophage 48h	Up-Reg.	concordant
54914	FOCAD	0.326684	0.0272722	0.626096	Schwann 48h	Up-Reg.	concordant
54914	FOCAD	0.389596	0.290084	0.489108	Macrophage 48h	Up-Reg.	concordant
2483	FRG1	0.491294	0.247008	0.73558	Schwann 48h	Up-Reg.	concordant
2483	FRG1	0.301081	0.212551	0.389612	Macrophage 48h	Up-Reg.	concordant
2528	FUT6	2.63383	1.65135	3.61632	Schwann 48h	Up-Reg.	discordant
2528	FUT6	-0.341157	-0.558423	-0.123891	Macrophage 48h	Down-Reg.	discordant
50486	G0S2	1.60181	1.3387	1.86491	Schwann 48h	Up-Reg.	concordant
50486	G0S2	1.07809	0.54452	1.61166	Macrophage 48h	Up-Reg.	concordant
2539	G6PD	0.3796	0.101004	0.658197	Schwann 48h	Up-Reg.	concordant
2539	G6PD	0.394479	0.265361	0.523597	Macrophage 48h	Up-Reg.	concordant
2548	GAA	0.654011	0.307836	1.00019	Schwann 48h	Up-Reg.	discordant
2548	GAA	-0.401917	-0.550516	-0.253318	Macrophage 48h	Down-Reg.	discordant
90480	GADD45GIP1	0.707665	0.482279	0.93305	Schwann 48h	Up-Reg.	concordant
90480	GADD45GIP1	0.272307	0.103748	0.440865	Macrophage 48h	Up-Reg.	concordant
51083	GAL	-2.18686	-2.61403	-1.75969	Schwann 48h	Down-Reg.	discordant
51083	GAL	1.23998	0.547472	1.93249	Macrophage 48h	Up-Reg.	discordant
2593	GAMT	0.543359	0.290975	0.795742	Schwann 48h	Up-Reg.	discordant
2593	GAMT	-0.309694	-0.524888	-0.0945004	Macrophage 48h	Down-Reg.	discordant
51313	GASK1B	2.20934	1.77127	2.64741	Schwann 48h	Up-Reg.	concordant
51313	GASK1B	0.50478	0.343898	0.665663	Macrophage 48h	Up-Reg.	concordant
347862	GATD1	0.408164	0.151389	0.664939	Schwann 48h	Up-Reg.	discordant
347862	GATD1	-0.265756	-0.4092	-0.122311	Macrophage 48h	Down-Reg.	discordant
2628	GATM	0.628735	0.197552	1.05992	Schwann 48h	Up-Reg.	discordant
2628	GATM	-0.484292	-0.804647	-0.163938	Macrophage 48h	Down-Reg.	discordant
2633	GBP1	0.500256	0.136867	0.863645	Schwann 48h	Up-Reg.	concordant
2633	GBP1	0.774118	0.520719	1.02752	Macrophage 48h	Up-Reg.	concordant
2634	GBP2	1.42167	0.952568	1.89077	Schwann 48h	Up-Reg.	concordant
2634	GBP2	0.737311	0.536506	0.938116	Macrophage 48h	Up-Reg.	concordant
2644	GCHFR	0.845376	0.508611	1.18214	Schwann 48h	Up-Reg.	discordant
2644	GCHFR	-0.502264	-0.660604	-0.343924	Macrophage 48h	Down-Reg.	discordant
9518	GDF15	0.882272	0.60728	1.15726	Schwann 48h	Up-Reg.	discordant
9518	GDF15	-0.334854	-0.560204	-0.109503	Macrophage 48h	Down-Reg.	discordant
2669	GEM	-0.59224	-0.906687	-0.277793	Schwann 48h	Down-Reg.	discordant
2669	GEM	0.856501	0.438112	1.27489	Macrophage 48h	Up-Reg.	discordant
2673	GFPT1	-0.443608	-0.700291	-0.186925	Schwann 48h	Down-Reg.	discordant
2673	GFPT1	0.289828	0.149666	0.429991	Macrophage 48h	Up-Reg.	discordant
23062	GGA2	-0.562247	-0.964089	-0.160404	Schwann 48h	Down-Reg.	concordant
23062	GGA2	-0.423997	-0.560093	-0.287901	Macrophage 48h	Down-Reg.	concordant
168537	GIMAP7	1.25305	0.802248	1.70385	Schwann 48h	Up-Reg.	discordant
168537	GIMAP7	-0.89809	-1.11621	-0.679972	Macrophage 48h	Down-Reg.	discordant
84296	GINS4	0.747179	0.370278	1.12408	Schwann 48h	Up-Reg.	concordant
84296	GINS4	0.287839	0.0966084	0.47907	Macrophage 48h	Up-Reg.	concordant
144423	GLT1D1	0.97388	0.198243	1.74952	Schwann 48h	Up-Reg.	concordant
144423	GLT1D1	0.277468	0.0635166	0.491419	Macrophage 48h	Up-Reg.	concordant
59345	GNB4	0.390583	0.035394	0.745772	Schwann 48h	Up-Reg.	discordant
59345	GNB4	-0.40958	-0.741082	-0.0780788	Macrophage 48h	Down-Reg.	discordant
2239	GPC4	-0.509086	-0.813852	-0.20432	Schwann 48h	Down-Reg.	discordant
2239	GPC4	0.910382	0.499052	1.32171	Macrophage 48h	Up-Reg.	discordant
2852	GPER1	1.00551	0.251819	1.75921	Schwann 48h	Up-Reg.	concordant
2852	GPER1	1.37235	0.830739	1.91395	Macrophage 48h	Up-Reg.	concordant
29933	GPR132	1.03022	0.456629	1.60381	Schwann 48h	Up-Reg.	concordant
29933	GPR132	0.578138	0.38515	0.771126	Macrophage 48h	Up-Reg.	concordant
84706	GPT2	0.540464	0.104184	0.976744	Schwann 48h	Up-Reg.	concordant
84706	GPT2	0.426288	0.204296	0.648279	Macrophage 48h	Up-Reg.	concordant
2878	GPX3	0.934102	0.438448	1.42976	Schwann 48h	Up-Reg.	discordant
2878	GPX3	-0.42674	-0.716273	-0.137207	Macrophage 48h	Down-Reg.	discordant
57655	GRAMD1A	0.809745	0.368416	1.25107	Schwann 48h	Up-Reg.	concordant
57655	GRAMD1A	0.295085	0.179677	0.410493	Macrophage 48h	Up-Reg.	concordant
2887	GRB10	-0.543427	-0.826774	-0.26008	Schwann 48h	Down-Reg.	concordant
2887	GRB10	-0.308466	-0.536493	-0.0804389	Macrophage 48h	Down-Reg.	concordant
26585	GREM1	-0.833075	-1.07403	-0.592117	Schwann 48h	Down-Reg.	discordant
26585	GREM1	1.1618	0.794493	1.52911	Macrophage 48h	Up-Reg.	discordant
2948	GSTM4	-1.02717	-1.53731	-0.517023	Schwann 48h	Down-Reg.	discordant
2948	GSTM4	0.588711	0.303893	0.873529	Macrophage 48h	Up-Reg.	discordant
23560	GTPBP4	-0.812959	-1.15193	-0.473992	Schwann 48h	Down-Reg.	discordant
23560	GTPBP4	0.293391	0.190738	0.396044	Macrophage 48h	Up-Reg.	discordant
3014	H2AFX	-0.843581	-1.13512	-0.552047	Schwann 48h	Down-Reg.	discordant
3014	H2AFX	0.295344	0.162388	0.4283	Macrophage 48h	Up-Reg.	discordant
55506	H2AFY2	-0.364324	-0.646107	-0.0825397	Schwann 48h	Down-Reg.	discordant
55506	H2AFY2	0.369157	0.106317	0.631997	Macrophage 48h	Up-Reg.	discordant
1839	HBEGF	-1.21146	-1.52011	-0.902808	Schwann 48h	Down-Reg.	discordant
1839	HBEGF	0.955267	0.608215	1.30232	Macrophage 48h	Up-Reg.	discordant
8916	HERC3	-1.63101	-2.45101	-0.811006	Schwann 48h	Down-Reg.	concordant
8916	HERC3	-0.280819	-0.512667	-0.0489705	Macrophage 48h	Down-Reg.	concordant
57801	HES4	1.41261	0.999532	1.82568	Schwann 48h	Up-Reg.	concordant
57801	HES4	0.609233	0.325531	0.892935	Macrophage 48h	Up-Reg.	concordant
55733	HHAT	1.16946	0.822966	1.51595	Schwann 48h	Up-Reg.	concordant
55733	HHAT	0.38672	0.172755	0.600686	Macrophage 48h	Up-Reg.	concordant
23119	HIC2	-1.3144	-1.88044	-0.748365	Schwann 48h	Down-Reg.	discordant
23119	HIC2	0.461709	0.326914	0.596504	Macrophage 48h	Up-Reg.	discordant
29923	HILPDA	-0.825125	-1.12607	-0.524179	Schwann 48h	Down-Reg.	discordant
29923	HILPDA	0.437156	0.227184	0.647128	Macrophage 48h	Up-Reg.	discordant
8337	HIST2H2AA3	0.947909	0.328288	1.56753	Schwann 48h	Up-Reg.	concordant
8337	HIST2H2AA3	0.584618	0.352292	0.816944	Macrophage 48h	Up-Reg.	concordant
59269	HIVEP3	-0.361131	-0.596049	-0.126212	Schwann 48h	Down-Reg.	concordant
59269	HIVEP3	-0.605647	-0.841539	-0.369754	Macrophage 48h	Down-Reg.	concordant
55355	HJURP	-1.4286	-1.70625	-1.15095	Schwann 48h	Down-Reg.	discordant
55355	HJURP	0.493989	0.215468	0.772511	Macrophage 48h	Up-Reg.	discordant
3101	HK3	1.01116	0.181008	1.84131	Schwann 48h	Up-Reg.	concordant
3101	HK3	0.783309	0.532853	1.03377	Macrophage 48h	Up-Reg.	concordant
3126	HLA-DRB4	-1.2228	-2.257	-0.188601	Schwann 48h	Down-Reg.	concordant
3126	HLA-DRB4	-0.279154	-0.440755	-0.117553	Macrophage 48h	Down-Reg.	concordant
3149	HMGB3	-0.528039	-0.97768	-0.0783982	Schwann 48h	Down-Reg.	discordant
3149	HMGB3	0.50327	0.299771	0.706768	Macrophage 48h	Up-Reg.	discordant
3155	HMGCL	0.788051	0.528237	1.04787	Schwann 48h	Up-Reg.	concordant
3155	HMGCL	0.263783	0.163364	0.364202	Macrophage 48h	Up-Reg.	concordant
3157	HMGCS1	0.475521	0.176442	0.774599	Schwann 48h	Up-Reg.	discordant
3157	HMGCS1	-0.397859	-0.589539	-0.206179	Macrophage 48h	Down-Reg.	discordant
3161	HMMR	-1.04989	-1.28926	-0.810516	Schwann 48h	Down-Reg.	discordant
3161	HMMR	0.550362	0.183057	0.917667	Macrophage 48h	Up-Reg.	discordant
3192	HNRNPU	-0.636948	-0.926402	-0.347494	Schwann 48h	Down-Reg.	concordant
3192	HNRNPU	-0.314256	-0.503046	-0.125466	Macrophage 48h	Down-Reg.	concordant
9456	HOMER1	-0.633154	-0.89085	-0.375458	Schwann 48h	Down-Reg.	discordant
9456	HOMER1	0.356677	0.220169	0.493186	Macrophage 48h	Up-Reg.	discordant
9454	HOMER3	0.274486	0.00743123	0.54154	Schwann 48h	Up-Reg.	discordant
9454	HOMER3	-0.543997	-0.721523	-0.366471	Macrophage 48h	Down-Reg.	discordant
84525	HOPX	-0.831106	-1.16709	-0.495117	Schwann 48h	Down-Reg.	discordant
84525	HOPX	0.881934	0.492852	1.27102	Macrophage 48h	Up-Reg.	discordant
3216	HOXB6	0.513822	0.270149	0.757494	Schwann 48h	Up-Reg.	discordant
3216	HOXB6	-0.461568	-0.666219	-0.256916	Macrophage 48h	Down-Reg.	discordant
89781	HPS4	1.08647	0.340187	1.83276	Schwann 48h	Up-Reg.	discordant
89781	HPS4	-0.406447	-0.58127	-0.231625	Macrophage 48h	Down-Reg.	discordant
8739	HRK	-0.433954	-0.772699	-0.0952091	Schwann 48h	Down-Reg.	discordant
8739	HRK	0.349132	0.128077	0.570186	Macrophage 48h	Up-Reg.	discordant
3290	HSD11B1	0.923319	0.478258	1.36838	Schwann 48h	Up-Reg.	concordant
3290	HSD11B1	1.50111	0.966686	2.03554	Macrophage 48h	Up-Reg.	concordant
79663	HSPBAP1	0.484513	0.0835612	0.885465	Schwann 48h	Up-Reg.	discordant
79663	HSPBAP1	-0.297742	-0.408076	-0.187407	Macrophage 48h	Down-Reg.	discordant
219844	HYLS1	-0.785496	-1.02561	-0.545378	Schwann 48h	Down-Reg.	concordant
219844	HYLS1	-0.415679	-0.582982	-0.248375	Macrophage 48h	Down-Reg.	concordant
3376	IARS	-0.796347	-1.15365	-0.439048	Schwann 48h	Down-Reg.	discordant
3376	IARS	0.405146	0.225586	0.584706	Macrophage 48h	Up-Reg.	discordant
3382	ICA1	0.931651	0.544872	1.31843	Schwann 48h	Up-Reg.	concordant
3382	ICA1	0.603202	0.371642	0.834761	Macrophage 48h	Up-Reg.	concordant
3383	ICAM1	1.2372	0.810148	1.66425	Schwann 48h	Up-Reg.	concordant
3383	ICAM1	0.501507	0.311662	0.691352	Macrophage 48h	Up-Reg.	concordant
3384	ICAM2	0.517046	0.0274868	1.0066	Schwann 48h	Up-Reg.	discordant
3384	ICAM2	-0.286265	-0.479437	-0.0930925	Macrophage 48h	Down-Reg.	discordant
3385	ICAM3	0.399063	0.139207	0.658919	Schwann 48h	Up-Reg.	discordant
3385	ICAM3	-0.459481	-0.794488	-0.124474	Macrophage 48h	Down-Reg.	discordant
3386	ICAM4	1.26008	0.797884	1.72228	Schwann 48h	Up-Reg.	discordant
3386	ICAM4	-0.69812	-0.93515	-0.46109	Macrophage 48h	Down-Reg.	discordant
3398	ID2	0.582174	0.337941	0.826407	Schwann 48h	Up-Reg.	discordant
3398	ID2	-0.484943	-0.668397	-0.301489	Macrophage 48h	Down-Reg.	discordant
3399	ID3	0.406346	0.112824	0.699868	Schwann 48h	Up-Reg.	concordant
3399	ID3	0.466418	0.192435	0.740402	Macrophage 48h	Up-Reg.	concordant
3620	IDO1	2.35733	1.45515	3.25951	Schwann 48h	Up-Reg.	concordant
3620	IDO1	0.499788	0.153865	0.845712	Macrophage 48h	Up-Reg.	concordant
112752	IFT43	0.558589	0.301478	0.815699	Schwann 48h	Up-Reg.	concordant
112752	IFT43	0.292806	0.14951	0.436103	Macrophage 48h	Up-Reg.	concordant
10644	IGF2BP2	-1.46379	-1.98022	-0.947364	Schwann 48h	Down-Reg.	discordant
10644	IGF2BP2	0.630292	0.430551	0.830032	Macrophage 48h	Up-Reg.	discordant
10643	IGF2BP3	-0.323104	-0.549112	-0.0970966	Schwann 48h	Down-Reg.	discordant
10643	IGF2BP3	0.621241	0.366865	0.875616	Macrophage 48h	Up-Reg.	discordant
3489	IGFBP6	0.893464	0.641189	1.14574	Schwann 48h	Up-Reg.	concordant
3489	IGFBP6	0.284556	0.160452	0.40866	Macrophage 48h	Up-Reg.	concordant
79713	IGFLR1	1.37492	1.06762	1.68221	Schwann 48h	Up-Reg.	discordant
79713	IGFLR1	-0.48462	-0.750094	-0.219146	Macrophage 48h	Down-Reg.	discordant
3603	IL16	-0.466344	-0.861384	-0.0713036	Schwann 48h	Down-Reg.	concordant
3603	IL16	-0.268334	-0.439662	-0.0970055	Macrophage 48h	Down-Reg.	concordant
3553	IL1B	0.84425	0.60216	1.08634	Schwann 48h	Up-Reg.	concordant
3553	IL1B	0.935569	0.513772	1.35737	Macrophage 48h	Up-Reg.	concordant
3563	IL3RA	0.533458	0.293939	0.772978	Schwann 48h	Up-Reg.	concordant
3563	IL3RA	0.625214	0.286663	0.963766	Macrophage 48h	Up-Reg.	concordant
3569	IL6	1.09197	0.73396	1.44998	Schwann 48h	Up-Reg.	concordant
3569	IL6	0.35432	0.144003	0.564637	Macrophage 48h	Up-Reg.	concordant
3570	IL6R	0.984318	0.222926	1.74571	Schwann 48h	Up-Reg.	discordant
3570	IL6R	-0.45417	-0.648309	-0.260031	Macrophage 48h	Down-Reg.	discordant
3575	IL7R	-0.506956	-0.951184	-0.0627287	Schwann 48h	Down-Reg.	discordant
3575	IL7R	1.35147	0.840977	1.86196	Macrophage 48h	Up-Reg.	discordant
389119	INKA1	1.79541	1.40042	2.1904	Schwann 48h	Up-Reg.	discordant
389119	INKA1	-0.455557	-0.677422	-0.233691	Macrophage 48h	Down-Reg.	discordant
55924	INKA2	-0.804857	-1.56814	-0.0415738	Schwann 48h	Down-Reg.	concordant
55924	INKA2	-0.35276	-0.534235	-0.171285	Macrophage 48h	Down-Reg.	concordant
3633	INPP5B	0.534135	0.0132767	1.05499	Schwann 48h	Up-Reg.	discordant
3633	INPP5B	-0.376658	-0.58155	-0.171767	Macrophage 48h	Down-Reg.	discordant
84223	IQCG	-0.884861	-1.66107	-0.108648	Schwann 48h	Down-Reg.	concordant
84223	IQCG	-0.274117	-0.444511	-0.103723	Macrophage 48h	Down-Reg.	concordant
3659	IRF1	1.07965	0.417865	1.74143	Schwann 48h	Up-Reg.	concordant
3659	IRF1	0.549578	0.340167	0.758988	Macrophage 48h	Up-Reg.	concordant
3665	IRF7	2.44948	2.09099	2.80797	Schwann 48h	Up-Reg.	discordant
3665	IRF7	-0.291444	-0.512358	-0.0705293	Macrophage 48h	Down-Reg.	discordant
3669	ISG20	1.522	1.16044	1.88357	Schwann 48h	Up-Reg.	concordant
3669	ISG20	0.37215	0.0543986	0.6899	Macrophage 48h	Up-Reg.	concordant
3676	ITGA4	-0.841768	-1.07004	-0.613498	Schwann 48h	Down-Reg.	concordant
3676	ITGA4	-0.402256	-0.587946	-0.216567	Macrophage 48h	Down-Reg.	concordant
3684	ITGAM	-1.0627	-1.83465	-0.290752	Schwann 48h	Down-Reg.	discordant
3684	ITGAM	0.421172	0.302339	0.540004	Macrophage 48h	Up-Reg.	discordant
3708	ITPR1	0.806736	0.279238	1.33423	Schwann 48h	Up-Reg.	concordant
3708	ITPR1	0.313874	0.101947	0.525802	Macrophage 48h	Up-Reg.	concordant
23338	JADE2	-0.455155	-0.758507	-0.151803	Schwann 48h	Down-Reg.	concordant
23338	JADE2	-0.424028	-0.597938	-0.250119	Macrophage 48h	Down-Reg.	concordant
182	JAG1	-0.734276	-0.988592	-0.47996	Schwann 48h	Down-Reg.	discordant
182	JAG1	0.427034	0.258438	0.59563	Macrophage 48h	Up-Reg.	discordant
120425	JAML	-0.630467	-1.20486	-0.0560742	Schwann 48h	Down-Reg.	concordant
120425	JAML	-0.405959	-0.583776	-0.228142	Macrophage 48h	Down-Reg.	concordant
8681	JMJD7-PLA2G4B	-0.98487	-1.39345	-0.576285	Schwann 48h	Down-Reg.	concordant
8681	JMJD7-PLA2G4B	-0.393836	-0.521001	-0.266672	Macrophage 48h	Down-Reg.	concordant
51155	JPT1	-0.599529	-0.949576	-0.249482	Schwann 48h	Down-Reg.	concordant
51155	JPT1	-0.297672	-0.468707	-0.126637	Macrophage 48h	Down-Reg.	concordant
90861	JPT2	-1.20188	-1.51223	-0.891523	Schwann 48h	Down-Reg.	concordant
90861	JPT2	-0.379419	-0.506826	-0.252012	Macrophage 48h	Down-Reg.	concordant
23189	KANK1	-1.58715	-2.10074	-1.07355	Schwann 48h	Down-Reg.	discordant
23189	KANK1	0.895018	0.483205	1.30683	Macrophage 48h	Up-Reg.	discordant
3753	KCNE1	-1.07513	-1.61571	-0.534558	Schwann 48h	Down-Reg.	discordant
3753	KCNE1	0.296902	0.0608934	0.532911	Macrophage 48h	Up-Reg.	discordant
3759	KCNJ2	1.11586	0.492986	1.73873	Schwann 48h	Up-Reg.	discordant
3759	KCNJ2	-0.587657	-0.866868	-0.308446	Macrophage 48h	Down-Reg.	discordant
3784	KCNQ1	-2.70116	-3.50513	-1.8972	Schwann 48h	Down-Reg.	concordant
3784	KCNQ1	-0.361446	-0.555853	-0.167038	Macrophage 48h	Down-Reg.	concordant
79047	KCTD15	-1.3822	-1.81491	-0.949492	Schwann 48h	Down-Reg.	discordant
79047	KCTD15	0.2902	0.139231	0.441168	Macrophage 48h	Up-Reg.	discordant
9764	KIAA0513	0.494231	0.0586223	0.929841	Schwann 48h	Up-Reg.	discordant
9764	KIAA0513	-0.385048	-0.517013	-0.253084	Macrophage 48h	Down-Reg.	discordant
57456	KIAA1143	-0.675786	-1.05016	-0.301409	Schwann 48h	Down-Reg.	discordant
57456	KIAA1143	0.361985	0.22843	0.495539	Macrophage 48h	Up-Reg.	discordant
3832	KIF11	-1.64502	-1.97568	-1.31436	Schwann 48h	Down-Reg.	discordant
3832	KIF11	0.502671	0.202534	0.802808	Macrophage 48h	Up-Reg.	discordant
56992	KIF15	-1.06125	-1.3983	-0.724202	Schwann 48h	Down-Reg.	discordant
56992	KIF15	0.312357	0.0802529	0.544461	Macrophage 48h	Up-Reg.	discordant
9585	KIF20B	-1.16875	-1.42311	-0.914396	Schwann 48h	Down-Reg.	discordant
9585	KIF20B	0.263293	0.107634	0.418952	Macrophage 48h	Up-Reg.	discordant
9493	KIF23	-1.20547	-1.45939	-0.951561	Schwann 48h	Down-Reg.	discordant
9493	KIF23	0.339685	0.0676564	0.611714	Macrophage 48h	Up-Reg.	discordant
10365	KLF2	-1.57527	-1.84142	-1.30912	Schwann 48h	Down-Reg.	concordant
10365	KLF2	-0.298227	-0.49246	-0.103994	Macrophage 48h	Down-Reg.	concordant
687	KLF9	0.445993	0.206082	0.685904	Schwann 48h	Up-Reg.	concordant
687	KLF9	0.755916	0.518992	0.99284	Macrophage 48h	Up-Reg.	concordant
122773	KLHDC1	1.19282	0.813791	1.57184	Schwann 48h	Up-Reg.	discordant
122773	KLHDC1	-0.294783	-0.449499	-0.140067	Macrophage 48h	Down-Reg.	discordant
126823	KLHDC9	1.13999	0.650369	1.6296	Schwann 48h	Up-Reg.	concordant
126823	KLHDC9	0.603392	0.427636	0.779148	Macrophage 48h	Up-Reg.	concordant
90293	KLHL13	0.590422	0.0633377	1.11751	Schwann 48h	Up-Reg.	discordant
90293	KLHL13	-0.410539	-0.551705	-0.269373	Macrophage 48h	Down-Reg.	discordant
26249	KLHL3	-1.34942	-2.13152	-0.56732	Schwann 48h	Down-Reg.	discordant
26249	KLHL3	0.485671	0.270218	0.701125	Macrophage 48h	Up-Reg.	discordant
55958	KLHL9	-1.13656	-1.56117	-0.711955	Schwann 48h	Down-Reg.	discordant
55958	KLHL9	0.291442	0.172284	0.410601	Macrophage 48h	Up-Reg.	discordant
9735	KNTC1	-1.18412	-1.56934	-0.798895	Schwann 48h	Down-Reg.	discordant
9735	KNTC1	0.30431	0.171419	0.437201	Macrophage 48h	Up-Reg.	discordant
144811	LACC1	0.54085	0.0876316	0.994068	Schwann 48h	Up-Reg.	discordant
144811	LACC1	-0.564449	-0.804244	-0.324653	Macrophage 48h	Down-Reg.	discordant
3911	LAMA5	0.827559	0.492187	1.16293	Schwann 48h	Up-Reg.	concordant
3911	LAMA5	0.28245	0.0489543	0.515946	Macrophage 48h	Up-Reg.	concordant
3915	LAMC1	-0.547358	-0.840956	-0.25376	Schwann 48h	Down-Reg.	discordant
3915	LAMC1	0.536333	0.235053	0.837613	Macrophage 48h	Up-Reg.	discordant
143903	LAYN	-0.587663	-1.00271	-0.172616	Schwann 48h	Down-Reg.	discordant
143903	LAYN	0.655091	0.332824	0.977358	Macrophage 48h	Up-Reg.	discordant
3949	LDLR	0.69334	0.405839	0.980841	Schwann 48h	Up-Reg.	discordant
3949	LDLR	-0.399226	-0.601666	-0.196787	Macrophage 48h	Down-Reg.	discordant
143458	LDLRAD3	-1.35206	-1.74136	-0.962748	Schwann 48h	Down-Reg.	concordant
143458	LDLRAD3	-0.645821	-0.87291	-0.418732	Macrophage 48h	Down-Reg.	concordant
3959	LGALS3BP	0.716167	0.480206	0.952128	Schwann 48h	Up-Reg.	concordant
3959	LGALS3BP	0.41706	0.0746612	0.759459	Macrophage 48h	Up-Reg.	concordant
11026	LILRA3	-0.487688	-0.892033	-0.0833424	Schwann 48h	Down-Reg.	discordant
11026	LILRA3	0.738743	0.331606	1.14588	Macrophage 48h	Up-Reg.	discordant
11006	LILRB4	1.0809	0.475647	1.68615	Schwann 48h	Up-Reg.	concordant
11006	LILRB4	0.42984	0.296402	0.563278	Macrophage 48h	Up-Reg.	concordant
10990	LILRB5	-1.52455	-2.27653	-0.772573	Schwann 48h	Down-Reg.	concordant
10990	LILRB5	-0.752531	-1.13023	-0.374831	Macrophage 48h	Down-Reg.	concordant
51474	LIMA1	-0.324974	-0.550459	-0.0994897	Schwann 48h	Down-Reg.	discordant
51474	LIMA1	0.511334	0.183841	0.838828	Macrophage 48h	Up-Reg.	discordant
3985	LIMK2	-0.313501	-0.573859	-0.0531427	Schwann 48h	Down-Reg.	discordant
3985	LIMK2	0.420743	0.268576	0.57291	Macrophage 48h	Up-Reg.	discordant
51601	LIPT1	-0.987384	-1.23638	-0.738387	Schwann 48h	Down-Reg.	concordant
51601	LIPT1	-0.412819	-0.594976	-0.230662	Macrophage 48h	Down-Reg.	concordant
56203	LMOD3	0.916087	0.634206	1.19797	Schwann 48h	Up-Reg.	discordant
56203	LMOD3	-0.345312	-0.554551	-0.136074	Macrophage 48h	Down-Reg.	discordant
153684	LOC153684	0.581261	0.230375	0.932147	Schwann 48h	Up-Reg.	discordant
153684	LOC153684	-0.404246	-0.539685	-0.268808	Macrophage 48h	Down-Reg.	discordant
9860	LRIG2	-0.83811	-1.3996	-0.276616	Schwann 48h	Down-Reg.	concordant
9860	LRIG2	-0.277644	-0.385946	-0.169343	Macrophage 48h	Down-Reg.	concordant
4035	LRP1	1.44764	1.15317	1.74211	Schwann 48h	Up-Reg.	discordant
4035	LRP1	-0.40697	-0.580155	-0.233785	Macrophage 48h	Down-Reg.	discordant
7804	LRP8	-0.59365	-0.857419	-0.329881	Schwann 48h	Down-Reg.	discordant
7804	LRP8	0.500845	0.219512	0.782178	Macrophage 48h	Up-Reg.	discordant
123355	LRRC28	0.39208	0.121928	0.662231	Schwann 48h	Up-Reg.	discordant
123355	LRRC28	-0.663131	-0.89024	-0.436023	Macrophage 48h	Down-Reg.	discordant
65999	LRRC61	-0.594901	-0.977204	-0.212598	Schwann 48h	Down-Reg.	discordant
65999	LRRC61	0.295889	0.15876	0.433018	Macrophage 48h	Up-Reg.	discordant
56262	LRRC8A	-0.898653	-1.21038	-0.58693	Schwann 48h	Down-Reg.	discordant
56262	LRRC8A	0.810075	0.577379	1.04277	Macrophage 48h	Up-Reg.	discordant
84230	LRRC8C	-2.40926	-2.77987	-2.03865	Schwann 48h	Down-Reg.	concordant
84230	LRRC8C	-0.532444	-0.777436	-0.287451	Macrophage 48h	Down-Reg.	concordant
1241	LTB4R	-0.715313	-1.12293	-0.307698	Schwann 48h	Down-Reg.	concordant
1241	LTB4R	-0.530701	-0.784511	-0.276892	Macrophage 48h	Down-Reg.	concordant
80741	LY6G5C	-1.34847	-1.82682	-0.870131	Schwann 48h	Down-Reg.	concordant
80741	LY6G5C	-0.283784	-0.439406	-0.128162	Macrophage 48h	Down-Reg.	concordant
57149	LYRM1	-1.90636	-2.43363	-1.37909	Schwann 48h	Down-Reg.	discordant
57149	LYRM1	0.35294	0.220914	0.484965	Macrophage 48h	Up-Reg.	discordant
28992	MACROD1	0.468132	0.133218	0.803045	Schwann 48h	Up-Reg.	concordant
28992	MACROD1	0.271738	0.0866424	0.456833	Macrophage 48h	Up-Reg.	concordant
4085	MAD2L1	-1.32549	-1.6149	-1.03608	Schwann 48h	Down-Reg.	discordant
4085	MAD2L1	0.528626	0.217555	0.839697	Macrophage 48h	Up-Reg.	discordant
9935	MAFB	0.667719	0.314456	1.02098	Schwann 48h	Up-Reg.	discordant
9935	MAFB	-0.456801	-0.622406	-0.291196	Macrophage 48h	Down-Reg.	discordant
10046	MAMLD1	-0.958498	-1.18543	-0.731569	Schwann 48h	Down-Reg.	discordant
10046	MAMLD1	0.803976	0.546126	1.06183	Macrophage 48h	Up-Reg.	discordant
57134	MAN1C1	0.586115	0.206138	0.966092	Schwann 48h	Up-Reg.	concordant
57134	MAN1C1	0.32598	0.113942	0.538018	Macrophage 48h	Up-Reg.	concordant
84557	MAP1LC3A	0.757957	0.499763	1.01615	Schwann 48h	Up-Reg.	concordant
84557	MAP1LC3A	0.968928	0.71028	1.22758	Macrophage 48h	Up-Reg.	concordant
11183	MAP4K5	-0.353406	-0.667153	-0.0396584	Schwann 48h	Down-Reg.	discordant
11183	MAP4K5	0.346756	0.253515	0.439997	Macrophage 48h	Up-Reg.	discordant
5603	MAPK13	-1.18609	-1.67761	-0.694559	Schwann 48h	Down-Reg.	discordant
5603	MAPK13	0.345301	0.169524	0.521078	Macrophage 48h	Up-Reg.	discordant
225689	MAPK15	0.819773	0.542482	1.09706	Schwann 48h	Up-Reg.	discordant
225689	MAPK15	-0.618475	-0.835516	-0.401434	Macrophage 48h	Down-Reg.	discordant
4082	MARCKS	-0.732079	-1.13287	-0.331292	Schwann 48h	Down-Reg.	concordant
4082	MARCKS	-0.314861	-0.415557	-0.214165	Macrophage 48h	Down-Reg.	concordant
65108	MARCKSL1	-0.614346	-0.842742	-0.385949	Schwann 48h	Down-Reg.	discordant
65108	MARCKSL1	0.315066	0.0903496	0.539783	Macrophage 48h	Up-Reg.	discordant
8685	MARCO	-1.25349	-1.67245	-0.834527	Schwann 48h	Down-Reg.	concordant
8685	MARCO	-0.444847	-0.76253	-0.127164	Macrophage 48h	Down-Reg.	concordant
57506	MAVS	0.764974	0.488665	1.04128	Schwann 48h	Up-Reg.	discordant
57506	MAVS	-0.273113	-0.402449	-0.143778	Macrophage 48h	Down-Reg.	discordant
8930	MBD4	-0.439439	-0.811119	-0.0677579	Schwann 48h	Down-Reg.	concordant
8930	MBD4	-0.33933	-0.482406	-0.196254	Macrophage 48h	Down-Reg.	concordant
129642	MBOAT2	0.976353	0.607797	1.34491	Schwann 48h	Up-Reg.	discordant
129642	MBOAT2	-0.389811	-0.577132	-0.202489	Macrophage 48h	Down-Reg.	discordant
55388	MCM10	-1.97863	-2.57025	-1.38701	Schwann 48h	Down-Reg.	discordant
55388	MCM10	0.541168	0.270575	0.811762	Macrophage 48h	Up-Reg.	discordant
4171	MCM2	-0.722429	-1.00161	-0.443252	Schwann 48h	Down-Reg.	discordant
4171	MCM2	0.350578	0.139532	0.561623	Macrophage 48h	Up-Reg.	discordant
4173	MCM4	-1.26162	-1.572	-0.951232	Schwann 48h	Down-Reg.	discordant
4173	MCM4	0.448206	0.182095	0.714316	Macrophage 48h	Up-Reg.	discordant
57192	MCOLN1	0.517291	0.279433	0.755149	Schwann 48h	Up-Reg.	discordant
57192	MCOLN1	-0.291829	-0.497767	-0.0858904	Macrophage 48h	Down-Reg.	discordant
28985	MCTS1	0.365489	0.0780905	0.652887	Schwann 48h	Up-Reg.	concordant
28985	MCTS1	0.382857	0.199325	0.566389	Macrophage 48h	Up-Reg.	concordant
4192	MDK	0.757265	0.41896	1.09557	Schwann 48h	Up-Reg.	concordant
4192	MDK	0.682424	0.453408	0.911439	Macrophage 48h	Up-Reg.	concordant
4208	MEF2C	-0.571137	-1.0153	-0.12697	Schwann 48h	Down-Reg.	concordant
4208	MEF2C	-0.88522	-1.11799	-0.652453	Macrophage 48h	Down-Reg.	concordant
9833	MELK	-1.48655	-1.74179	-1.23131	Schwann 48h	Down-Reg.	discordant
9833	MELK	0.641467	0.277102	1.00583	Macrophage 48h	Up-Reg.	discordant
10461	MERTK	0.660333	0.222235	1.09843	Schwann 48h	Up-Reg.	discordant
10461	MERTK	-0.347225	-0.505893	-0.188557	Macrophage 48h	Down-Reg.	discordant
55897	MESP1	0.94302	0.43151	1.45453	Schwann 48h	Up-Reg.	concordant
55897	MESP1	0.381905	0.222769	0.541042	Macrophage 48h	Up-Reg.	concordant
4234	METTL1	-0.593814	-0.845281	-0.342347	Schwann 48h	Down-Reg.	discordant
4234	METTL1	0.576714	0.410698	0.742731	Macrophage 48h	Up-Reg.	discordant
196410	METTL7B	-0.888353	-1.40252	-0.374185	Schwann 48h	Down-Reg.	discordant
196410	METTL7B	0.840315	0.334618	1.34601	Macrophage 48h	Up-Reg.	discordant
4240	MFGE8	1.2799	0.631707	1.9281	Schwann 48h	Up-Reg.	concordant
4240	MFGE8	0.563462	0.124716	1.00221	Macrophage 48h	Up-Reg.	concordant
79157	MFSD11	0.684826	0.347974	1.02168	Schwann 48h	Up-Reg.	discordant
79157	MFSD11	-0.276213	-0.389913	-0.162513	Macrophage 48h	Down-Reg.	discordant
142678	MIB2	-1.73177	-2.2216	-1.24193	Schwann 48h	Down-Reg.	concordant
142678	MIB2	-0.270697	-0.427266	-0.114128	Macrophage 48h	Down-Reg.	concordant
11043	MID2	-0.710758	-1.40823	-0.0132818	Schwann 48h	Down-Reg.	discordant
11043	MID2	0.397663	0.119758	0.675568	Macrophage 48h	Up-Reg.	discordant
55793	MINDY1	0.771011	0.326139	1.21588	Schwann 48h	Up-Reg.	discordant
55793	MINDY1	-0.278183	-0.461221	-0.095146	Macrophage 48h	Down-Reg.	discordant
10962	MLLT11	-0.557655	-0.788578	-0.326732	Schwann 48h	Down-Reg.	discordant
10962	MLLT11	0.968063	0.591468	1.34466	Macrophage 48h	Up-Reg.	discordant
4321	MMP12	-1.38837	-1.84924	-0.927497	Schwann 48h	Down-Reg.	discordant
4321	MMP12	1.34479	0.621483	2.06809	Macrophage 48h	Up-Reg.	discordant
64386	MMP25	0.605556	0.0248607	1.18625	Schwann 48h	Up-Reg.	concordant
64386	MMP25	0.287598	0.120016	0.455181	Macrophage 48h	Up-Reg.	concordant
55329	MNS1	-0.68526	-0.936877	-0.433642	Schwann 48h	Down-Reg.	discordant
55329	MNS1	0.642438	0.394362	0.890514	Macrophage 48h	Up-Reg.	discordant
79817	MOB3B	0.768052	0.149465	1.38664	Schwann 48h	Up-Reg.	concordant
79817	MOB3B	1.14898	0.832007	1.46595	Macrophage 48h	Up-Reg.	concordant
4351	MPI	0.31052	0.0717763	0.549265	Schwann 48h	Up-Reg.	concordant
4351	MPI	0.295912	0.148931	0.442892	Macrophage 48h	Up-Reg.	concordant
4357	MPST	0.529214	0.307798	0.75063	Schwann 48h	Up-Reg.	discordant
4357	MPST	-0.295956	-0.469403	-0.122509	Macrophage 48h	Down-Reg.	discordant
374977	MROH7	1.17573	0.605882	1.74557	Schwann 48h	Up-Reg.	discordant
374977	MROH7	-0.466577	-0.724126	-0.209027	Macrophage 48h	Down-Reg.	discordant
65008	MRPL1	-0.3524	-0.629771	-0.0750292	Schwann 48h	Down-Reg.	discordant
65008	MRPL1	0.285503	0.147232	0.423774	Macrophage 48h	Up-Reg.	discordant
51253	MRPL37	-0.597958	-0.85936	-0.336555	Schwann 48h	Down-Reg.	discordant
51253	MRPL37	0.30464	0.197732	0.411547	Macrophage 48h	Up-Reg.	discordant
57129	MRPL47	0.3298	0.024764	0.634835	Schwann 48h	Up-Reg.	concordant
57129	MRPL47	0.388966	0.240152	0.537781	Macrophage 48h	Up-Reg.	concordant
78988	MRPL57	0.744086	0.293651	1.19452	Schwann 48h	Up-Reg.	discordant
78988	MRPL57	-0.264348	-0.382735	-0.145961	Macrophage 48h	Down-Reg.	discordant
51154	MRTO4	-0.462366	-0.735726	-0.189007	Schwann 48h	Down-Reg.	discordant
51154	MRTO4	0.42072	0.242527	0.598912	Macrophage 48h	Up-Reg.	discordant
51338	MS4A4A	-1.07164	-1.47236	-0.670927	Schwann 48h	Down-Reg.	discordant
51338	MS4A4A	0.326332	0.104435	0.548229	Macrophage 48h	Up-Reg.	discordant
91283	MSANTD3	-0.562807	-0.809282	-0.316331	Schwann 48h	Down-Reg.	discordant
91283	MSANTD3	0.826095	0.642988	1.0092	Macrophage 48h	Up-Reg.	discordant
9242	MSC	0.591766	0.20976	0.973772	Schwann 48h	Up-Reg.	concordant
9242	MSC	1.12062	0.788514	1.45273	Macrophage 48h	Up-Reg.	concordant
6307	MSMO1	0.430944	0.206005	0.655884	Schwann 48h	Up-Reg.	discordant
6307	MSMO1	-0.3038	-0.506126	-0.101474	Macrophage 48h	Down-Reg.	discordant
4489	MT1A	0.597839	0.310665	0.885013	Schwann 48h	Up-Reg.	concordant
4489	MT1A	1.47695	1.05325	1.90065	Macrophage 48h	Up-Reg.	concordant
4493	MT1E	0.834438	0.588867	1.08001	Schwann 48h	Up-Reg.	concordant
4493	MT1E	1.79437	1.24842	2.34032	Macrophage 48h	Up-Reg.	concordant
4494	MT1F	0.693864	0.165036	1.22269	Schwann 48h	Up-Reg.	concordant
4494	MT1F	1.25562	0.883113	1.62813	Macrophage 48h	Up-Reg.	concordant
4501	MT1X	0.85393	0.579561	1.1283	Schwann 48h	Up-Reg.	concordant
4501	MT1X	1.3529	0.789064	1.91674	Macrophage 48h	Up-Reg.	concordant
4522	MTHFD1	-0.35265	-0.591473	-0.113827	Schwann 48h	Down-Reg.	discordant
4522	MTHFD1	0.394544	0.239797	0.549291	Macrophage 48h	Up-Reg.	discordant
10797	MTHFD2	-0.748297	-1.0388	-0.457795	Schwann 48h	Down-Reg.	discordant
10797	MTHFD2	0.399024	0.28089	0.517159	Macrophage 48h	Up-Reg.	discordant
4598	MVK	2.12293	1.4366	2.80926	Schwann 48h	Up-Reg.	discordant
4598	MVK	-0.279123	-0.458706	-0.0995394	Macrophage 48h	Down-Reg.	discordant
4608	MYBPH	1.73307	0.877358	2.58877	Schwann 48h	Up-Reg.	concordant
4608	MYBPH	0.59947	0.241451	0.95749	Macrophage 48h	Up-Reg.	concordant
4609	MYC	-0.365595	-0.599631	-0.13156	Schwann 48h	Down-Reg.	discordant
4609	MYC	0.532348	0.272709	0.791987	Macrophage 48h	Up-Reg.	discordant
4628	MYH10	-0.518127	-0.743832	-0.292423	Schwann 48h	Down-Reg.	discordant
4628	MYH10	0.484691	0.264613	0.704769	Macrophage 48h	Up-Reg.	discordant
140465	MYL6B	0.87972	0.618364	1.14107	Schwann 48h	Up-Reg.	concordant
140465	MYL6B	0.273125	0.138332	0.407917	Macrophage 48h	Up-Reg.	concordant
140469	MYO3B	0.839189	0.252585	1.42579	Schwann 48h	Up-Reg.	discordant
140469	MYO3B	-0.284969	-0.490671	-0.0792664	Macrophage 48h	Down-Reg.	discordant
26509	MYOF	-0.667207	-0.948601	-0.385813	Schwann 48h	Down-Reg.	discordant
26509	MYOF	0.344241	0.214131	0.474351	Macrophage 48h	Up-Reg.	discordant
80155	NAA15	-0.335979	-0.56415	-0.107807	Schwann 48h	Down-Reg.	discordant
80155	NAA15	0.419413	0.275802	0.563023	Macrophage 48h	Up-Reg.	discordant
4671	NAIP	0.450259	0.0139364	0.886581	Schwann 48h	Up-Reg.	discordant
4671	NAIP	-0.530102	-0.757996	-0.302207	Macrophage 48h	Down-Reg.	discordant
89797	NAV2	-0.75826	-1.07325	-0.443271	Schwann 48h	Down-Reg.	concordant
89797	NAV2	-0.471314	-0.812178	-0.130449	Macrophage 48h	Down-Reg.	concordant
4683	NBN	-0.43644	-0.660618	-0.212262	Schwann 48h	Down-Reg.	discordant
4683	NBN	0.296824	0.15902	0.434629	Macrophage 48h	Up-Reg.	discordant
200030	NBPF11	-0.607433	-1.10451	-0.110356	Schwann 48h	Down-Reg.	concordant
200030	NBPF11	-0.334796	-0.444246	-0.225346	Macrophage 48h	Down-Reg.	concordant
25832	NBPF14	-0.885694	-1.27823	-0.493163	Schwann 48h	Down-Reg.	concordant
25832	NBPF14	-0.669641	-0.882234	-0.457048	Macrophage 48h	Down-Reg.	concordant
64151	NCAPG	-0.958529	-1.32043	-0.596626	Schwann 48h	Down-Reg.	discordant
64151	NCAPG	0.72743	0.258501	1.19636	Macrophage 48h	Up-Reg.	discordant
23397	NCAPH	-1.17256	-1.4934	-0.851723	Schwann 48h	Down-Reg.	discordant
23397	NCAPH	0.299658	0.109116	0.490199	Macrophage 48h	Up-Reg.	discordant
8440	NCK2	0.603638	0.284195	0.923081	Schwann 48h	Up-Reg.	concordant
8440	NCK2	0.467946	0.307672	0.628219	Macrophage 48h	Up-Reg.	concordant
10787	NCKAP1	-0.936286	-1.3223	-0.550273	Schwann 48h	Down-Reg.	discordant
10787	NCKAP1	0.608548	0.291494	0.925602	Macrophage 48h	Up-Reg.	discordant
57727	NCOA5	1.36263	1.01883	1.70643	Schwann 48h	Up-Reg.	discordant
57727	NCOA5	-0.304571	-0.406147	-0.202994	Macrophage 48h	Down-Reg.	discordant
4701	NDUFA7	0.956751	0.719369	1.19413	Schwann 48h	Up-Reg.	concordant
4701	NDUFA7	0.268249	0.156065	0.380434	Macrophage 48h	Up-Reg.	concordant
137682	NDUFAF6	-0.668028	-0.931512	-0.404544	Schwann 48h	Down-Reg.	discordant
137682	NDUFAF6	0.343773	0.173789	0.513756	Macrophage 48h	Up-Reg.	discordant
4725	NDUFS5	0.815972	0.393144	1.2388	Schwann 48h	Up-Reg.	concordant
4725	NDUFS5	0.280839	0.162493	0.399185	Macrophage 48h	Up-Reg.	concordant
81607	NECTIN4	-1.68282	-2.2952	-1.07043	Schwann 48h	Down-Reg.	discordant
81607	NECTIN4	0.598432	0.404439	0.792425	Macrophage 48h	Up-Reg.	discordant
4751	NEK2	-0.483721	-0.764283	-0.203158	Schwann 48h	Down-Reg.	discordant
4751	NEK2	0.37359	0.0843777	0.662801	Macrophage 48h	Up-Reg.	discordant
284086	NEK8	-1.09567	-1.77419	-0.417144	Schwann 48h	Down-Reg.	concordant
284086	NEK8	-0.342593	-0.485056	-0.200129	Macrophage 48h	Down-Reg.	concordant
29937	NENF	1.03768	0.783245	1.29211	Schwann 48h	Up-Reg.	discordant
29937	NENF	-0.291039	-0.423301	-0.158776	Macrophage 48h	Down-Reg.	discordant
10763	NES	-0.275214	-0.523194	-0.0272334	Schwann 48h	Down-Reg.	discordant
10763	NES	0.802364	0.515488	1.08924	Macrophage 48h	Up-Reg.	discordant
81831	NETO2	-0.599766	-0.850062	-0.349471	Schwann 48h	Down-Reg.	discordant
81831	NETO2	0.285299	0.0861367	0.48446	Macrophage 48h	Up-Reg.	discordant
4783	NFIL3	0.268529	0.0178414	0.519216	Schwann 48h	Up-Reg.	concordant
4783	NFIL3	0.372457	0.161979	0.582935	Macrophage 48h	Up-Reg.	concordant
4791	NFKB2	-1.04256	-1.58272	-0.502396	Schwann 48h	Down-Reg.	discordant
4791	NFKB2	0.489357	0.319398	0.659315	Macrophage 48h	Up-Reg.	discordant
4792	NFKBIA	1.65522	1.28911	2.02133	Schwann 48h	Up-Reg.	concordant
4792	NFKBIA	0.298745	0.183866	0.413624	Macrophage 48h	Up-Reg.	concordant
64332	NFKBIZ	0.889503	0.633659	1.14535	Schwann 48h	Up-Reg.	concordant
64332	NFKBIZ	0.651928	0.397292	0.906565	Macrophage 48h	Up-Reg.	concordant
64855	NIBAN2	0.702012	0.453984	0.950041	Schwann 48h	Up-Reg.	concordant
64855	NIBAN2	0.623044	0.443363	0.802724	Macrophage 48h	Up-Reg.	concordant
22981	NINL	0.62763	0.284005	0.971255	Schwann 48h	Up-Reg.	concordant
22981	NINL	0.652735	0.357638	0.947832	Macrophage 48h	Up-Reg.	concordant
8508	NIPSNAP1	0.443021	0.177238	0.708804	Schwann 48h	Up-Reg.	concordant
8508	NIPSNAP1	0.72172	0.524991	0.918448	Macrophage 48h	Up-Reg.	concordant
4818	NKG7	-0.51235	-0.858863	-0.165836	Schwann 48h	Down-Reg.	discordant
4818	NKG7	0.822351	0.279709	1.36499	Macrophage 48h	Up-Reg.	discordant
91662	NLRP12	-0.903541	-1.42681	-0.380276	Schwann 48h	Down-Reg.	concordant
91662	NLRP12	-0.992174	-1.38339	-0.600957	Macrophage 48h	Down-Reg.	concordant
4830	NME1	-0.460354	-0.751445	-0.169263	Schwann 48h	Down-Reg.	discordant
4830	NME1	0.318718	0.167687	0.46975	Macrophage 48h	Up-Reg.	discordant
4854	NOTCH3	-1.08811	-1.8513	-0.324916	Schwann 48h	Down-Reg.	discordant
4854	NOTCH3	0.766514	0.538865	0.994163	Macrophage 48h	Up-Reg.	discordant
4863	NPAT	-1.51318	-2.05506	-0.971297	Schwann 48h	Down-Reg.	concordant
4863	NPAT	-0.333986	-0.490449	-0.177523	Macrophage 48h	Down-Reg.	concordant
9284	NPIPA1	-0.484733	-0.729632	-0.239834	Schwann 48h	Down-Reg.	concordant
9284	NPIPA1	-0.377084	-0.512238	-0.24193	Macrophage 48h	Down-Reg.	concordant
9975	NR1D2	-1.49956	-1.75992	-1.23921	Schwann 48h	Down-Reg.	concordant
9975	NR1D2	-0.568097	-0.821167	-0.315027	Macrophage 48h	Down-Reg.	concordant
10062	NR1H3	1.41419	0.86028	1.9681	Schwann 48h	Up-Reg.	concordant
10062	NR1H3	0.408332	0.247785	0.568878	Macrophage 48h	Up-Reg.	concordant
7182	NR2C2	-1.31275	-1.73029	-0.895214	Schwann 48h	Down-Reg.	concordant
7182	NR2C2	-0.421565	-0.594793	-0.248337	Macrophage 48h	Down-Reg.	concordant
4900	NRGN	-1.42289	-1.8763	-0.969475	Schwann 48h	Down-Reg.	concordant
4900	NRGN	-0.390989	-0.707115	-0.074864	Macrophage 48h	Down-Reg.	concordant
56675	NRIP3	-0.411908	-0.689327	-0.134489	Schwann 48h	Down-Reg.	discordant
56675	NRIP3	0.480091	0.290323	0.669859	Macrophage 48h	Up-Reg.	discordant
30833	NT5C	0.314922	0.0236384	0.606206	Schwann 48h	Up-Reg.	concordant
30833	NT5C	0.266434	0.137926	0.394943	Macrophage 48h	Up-Reg.	concordant
64943	NT5DC2	-0.60084	-0.879912	-0.321768	Schwann 48h	Down-Reg.	concordant
64943	NT5DC2	-0.297497	-0.545896	-0.0490988	Macrophage 48h	Down-Reg.	concordant
4913	NTHL1	0.365785	0.119917	0.611654	Schwann 48h	Up-Reg.	concordant
4913	NTHL1	0.37648	0.162002	0.590958	Macrophage 48h	Up-Reg.	concordant
4521	NUDT1	0.462895	0.223791	0.701999	Schwann 48h	Up-Reg.	discordant
4521	NUDT1	-0.392116	-0.589219	-0.195014	Macrophage 48h	Down-Reg.	discordant
256281	NUDT14	1.56748	1.25072	1.88424	Schwann 48h	Up-Reg.	discordant
256281	NUDT14	-0.266082	-0.390225	-0.141938	Macrophage 48h	Down-Reg.	discordant
9631	NUP155	-0.671949	-0.906781	-0.437118	Schwann 48h	Down-Reg.	discordant
9631	NUP155	0.271856	0.153185	0.390527	Macrophage 48h	Up-Reg.	discordant
51203	NUSAP1	-1.25644	-1.52127	-0.991601	Schwann 48h	Down-Reg.	discordant
51203	NUSAP1	0.348159	0.1343	0.562017	Macrophage 48h	Up-Reg.	discordant
56000	NXF3	-1.01433	-1.59541	-0.433253	Schwann 48h	Down-Reg.	discordant
56000	NXF3	0.366022	0.0755271	0.656517	Macrophage 48h	Up-Reg.	discordant
91775	NXPE3	-1.13834	-1.48404	-0.792642	Schwann 48h	Down-Reg.	concordant
91775	NXPE3	-0.387351	-0.619096	-0.155606	Macrophage 48h	Down-Reg.	concordant
4938	OAS1	5.54086	4.9633	6.11842	Schwann 48h	Up-Reg.	discordant
4938	OAS1	-0.344329	-0.534174	-0.154483	Macrophage 48h	Down-Reg.	discordant
4953	ODC1	-0.78784	-1.03292	-0.542759	Schwann 48h	Down-Reg.	discordant
4953	ODC1	0.364376	0.219317	0.509435	Macrophage 48h	Up-Reg.	discordant
11339	OIP5	-0.469448	-0.763655	-0.17524	Schwann 48h	Down-Reg.	discordant
11339	OIP5	0.51996	0.204893	0.835028	Macrophage 48h	Up-Reg.	discordant
115209	OMA1	0.342651	0.0405025	0.644799	Schwann 48h	Up-Reg.	discordant
115209	OMA1	-0.265368	-0.401317	-0.129418	Macrophage 48h	Down-Reg.	discordant
5004	ORM1	-0.73031	-1.30451	-0.156114	Schwann 48h	Down-Reg.	discordant
5004	ORM1	1.98857	0.98742	2.98972	Macrophage 48h	Up-Reg.	discordant
114879	OSBPL5	-0.444265	-0.848994	-0.0395366	Schwann 48h	Down-Reg.	concordant
114879	OSBPL5	-0.274461	-0.421461	-0.127461	Macrophage 48h	Down-Reg.	concordant
127700	OSCP1	-2.19256	-3.00909	-1.37603	Schwann 48h	Down-Reg.	discordant
127700	OSCP1	0.279415	0.0592251	0.499605	Macrophage 48h	Up-Reg.	discordant
5008	OSM	1.08715	0.350029	1.82426	Schwann 48h	Up-Reg.	concordant
5008	OSM	0.81104	0.249528	1.37255	Macrophage 48h	Up-Reg.	concordant
54491	OTULINL	1.66732	0.532527	2.8021	Schwann 48h	Up-Reg.	discordant
54491	OTULINL	-0.295448	-0.429259	-0.161637	Macrophage 48h	Down-Reg.	discordant
165140	OXER1	0.693543	0.0932344	1.29385	Schwann 48h	Up-Reg.	concordant
165140	OXER1	0.396824	0.0794761	0.714172	Macrophage 48h	Up-Reg.	concordant
8974	P4HA2	-0.339767	-0.638892	-0.0406426	Schwann 48h	Down-Reg.	discordant
8974	P4HA2	0.82524	0.581962	1.06852	Macrophage 48h	Up-Reg.	discordant
5058	PAK1	-0.47681	-0.756898	-0.196723	Schwann 48h	Down-Reg.	concordant
5058	PAK1	-0.655771	-0.802688	-0.508854	Macrophage 48h	Down-Reg.	concordant
9924	PAN2	-1.11744	-1.3745	-0.860369	Schwann 48h	Down-Reg.	concordant
9924	PAN2	-0.293574	-0.429	-0.158149	Macrophage 48h	Down-Reg.	concordant
79646	PANK3	-1.75061	-2.79959	-0.701623	Schwann 48h	Down-Reg.	concordant
79646	PANK3	-0.288544	-0.413407	-0.163681	Macrophage 48h	Down-Reg.	concordant
24145	PANX1	-0.867376	-1.50235	-0.232404	Schwann 48h	Down-Reg.	discordant
24145	PANX1	0.264294	0.136318	0.392269	Macrophage 48h	Up-Reg.	discordant
89932	PAPLN	1.2206	0.690359	1.75084	Schwann 48h	Up-Reg.	concordant
89932	PAPLN	0.894263	0.65831	1.13022	Macrophage 48h	Up-Reg.	concordant
64761	PARP12	0.942908	0.500341	1.38548	Schwann 48h	Up-Reg.	concordant
64761	PARP12	0.349907	0.21543	0.484383	Macrophage 48h	Up-Reg.	concordant
10039	PARP3	1.22186	0.45047	1.99325	Schwann 48h	Up-Reg.	concordant
10039	PARP3	0.287479	0.141926	0.433031	Macrophage 48h	Up-Reg.	concordant
80714	PBX4	-0.534377	-0.751851	-0.316904	Schwann 48h	Down-Reg.	discordant
80714	PBX4	0.952155	0.618982	1.28533	Macrophage 48h	Up-Reg.	discordant
57326	PBXIP1	1.38165	1.13897	1.62434	Schwann 48h	Up-Reg.	discordant
57326	PBXIP1	-0.30355	-0.509509	-0.097592	Macrophage 48h	Down-Reg.	discordant
7703	PCGF2	-1.55824	-2.01821	-1.09827	Schwann 48h	Down-Reg.	discordant
7703	PCGF2	0.57059	0.375448	0.765731	Macrophage 48h	Up-Reg.	discordant
80380	PDCD1LG2	0.712235	0.178784	1.24569	Schwann 48h	Up-Reg.	concordant
80380	PDCD1LG2	0.437189	0.240627	0.633751	Macrophage 48h	Up-Reg.	concordant
5148	PDE6G	-0.972523	-1.55875	-0.386301	Schwann 48h	Down-Reg.	discordant
5148	PDE6G	0.746593	0.464301	1.02889	Macrophage 48h	Up-Reg.	discordant
8622	PDE8B	1.3165	0.798098	1.8349	Schwann 48h	Up-Reg.	discordant
8622	PDE8B	-0.317941	-0.580449	-0.0554322	Macrophage 48h	Down-Reg.	discordant
57546	PDP2	-1.43591	-1.8289	-1.04292	Schwann 48h	Down-Reg.	concordant
57546	PDP2	-0.284522	-0.491375	-0.0776703	Macrophage 48h	Down-Reg.	concordant
10630	PDPN	-0.789721	-1.21339	-0.366056	Schwann 48h	Down-Reg.	discordant
10630	PDPN	0.828894	0.408793	1.24899	Macrophage 48h	Up-Reg.	discordant
55066	PDPR	-1.48318	-2.22138	-0.744976	Schwann 48h	Down-Reg.	concordant
55066	PDPR	-0.265109	-0.454801	-0.0754174	Macrophage 48h	Down-Reg.	concordant
23590	PDSS1	-0.841876	-1.58563	-0.0981253	Schwann 48h	Down-Reg.	discordant
23590	PDSS1	0.40992	0.26664	0.553199	Macrophage 48h	Up-Reg.	discordant
5201	PFDN1	0.297569	0.0643631	0.530775	Schwann 48h	Up-Reg.	concordant
5201	PFDN1	0.274261	0.182569	0.365954	Macrophage 48h	Up-Reg.	concordant
5209	PFKFB3	-0.805472	-1.05883	-0.552111	Schwann 48h	Down-Reg.	concordant
5209	PFKFB3	-0.555296	-0.756704	-0.353887	Macrophage 48h	Down-Reg.	concordant
79605	PGBD5	-1.7614	-2.2439	-1.27891	Schwann 48h	Down-Reg.	discordant
79605	PGBD5	0.598541	0.282479	0.914604	Macrophage 48h	Up-Reg.	discordant
55276	PGM2	-0.601056	-0.817667	-0.384444	Schwann 48h	Down-Reg.	discordant
55276	PGM2	0.312392	0.191546	0.433238	Macrophage 48h	Up-Reg.	discordant
283209	PGM2L1	-0.823645	-1.18529	-0.461998	Schwann 48h	Down-Reg.	discordant
283209	PGM2L1	0.629667	0.354215	0.905119	Macrophage 48h	Up-Reg.	discordant
5239	PGM5	-0.968726	-1.81472	-0.122736	Schwann 48h	Down-Reg.	discordant
5239	PGM5	1.0408	0.616898	1.46469	Macrophage 48h	Up-Reg.	discordant
221692	PHACTR1	0.59828	0.132605	1.06395	Schwann 48h	Up-Reg.	discordant
221692	PHACTR1	-0.330525	-0.568411	-0.0926388	Macrophage 48h	Down-Reg.	discordant
9749	PHACTR2	-1.01719	-1.35406	-0.680318	Schwann 48h	Down-Reg.	discordant
9749	PHACTR2	0.291805	0.155384	0.428226	Macrophage 48h	Up-Reg.	discordant
23612	PHLDA3	0.409277	0.153202	0.665352	Schwann 48h	Up-Reg.	concordant
23612	PHLDA3	0.561932	0.372611	0.751254	Macrophage 48h	Up-Reg.	concordant
23035	PHLPP2	0.879995	0.143288	1.6167	Schwann 48h	Up-Reg.	concordant
23035	PHLPP2	0.343294	0.179872	0.506716	Macrophage 48h	Up-Reg.	concordant
5277	PIGA	-0.659427	-1.17291	-0.145942	Schwann 48h	Down-Reg.	concordant
5277	PIGA	-0.285467	-0.425126	-0.145809	Macrophage 48h	Down-Reg.	concordant
23533	PIK3R5	0.871822	0.137069	1.60657	Schwann 48h	Up-Reg.	discordant
23533	PIK3R5	-0.483631	-0.755663	-0.2116	Macrophage 48h	Down-Reg.	discordant
415116	PIM3	-0.806612	-1.31588	-0.297343	Schwann 48h	Down-Reg.	discordant
415116	PIM3	0.341188	0.224398	0.457977	Macrophage 48h	Up-Reg.	discordant
5307	PITX1	1.07006	0.642324	1.4978	Schwann 48h	Up-Reg.	concordant
5307	PITX1	0.610045	0.23061	0.989481	Macrophage 48h	Up-Reg.	concordant
5311	PKD2	-0.423905	-0.693024	-0.154786	Schwann 48h	Down-Reg.	discordant
5311	PKD2	0.80846	0.611421	1.0055	Macrophage 48h	Up-Reg.	discordant
5569	PKIA	-1.16686	-1.46995	-0.863769	Schwann 48h	Down-Reg.	discordant
5569	PKIA	0.269604	0.0556451	0.483563	Macrophage 48h	Up-Reg.	discordant
5585	PKN1	0.520762	0.297573	0.743951	Schwann 48h	Up-Reg.	discordant
5585	PKN1	-0.308549	-0.456241	-0.160857	Macrophage 48h	Down-Reg.	discordant
5920	PLAAT4	3.02613	2.78207	3.27019	Schwann 48h	Up-Reg.	concordant
5920	PLAAT4	0.468964	0.171065	0.766862	Macrophage 48h	Up-Reg.	concordant
5329	PLAUR	-0.824346	-1.068	-0.580687	Schwann 48h	Down-Reg.	discordant
5329	PLAUR	0.311902	0.143795	0.480008	Macrophage 48h	Up-Reg.	discordant
5333	PLCD1	0.580626	0.290397	0.870855	Schwann 48h	Up-Reg.	concordant
5333	PLCD1	0.328427	0.161837	0.495016	Macrophage 48h	Up-Reg.	concordant
23646	PLD3	0.580447	0.240336	0.920557	Schwann 48h	Up-Reg.	discordant
23646	PLD3	-0.293002	-0.386314	-0.199691	Macrophage 48h	Down-Reg.	discordant
26499	PLEK2	-0.955073	-1.21497	-0.695171	Schwann 48h	Down-Reg.	discordant
26499	PLEK2	0.59743	0.340086	0.854774	Macrophage 48h	Up-Reg.	discordant
26030	PLEKHG3	-1.20669	-1.60207	-0.8113	Schwann 48h	Down-Reg.	discordant
26030	PLEKHG3	0.742018	0.353409	1.13063	Macrophage 48h	Up-Reg.	discordant
25894	PLEKHG4	1.69519	1.13108	2.2593	Schwann 48h	Up-Reg.	discordant
25894	PLEKHG4	-0.568776	-0.816284	-0.321269	Macrophage 48h	Down-Reg.	discordant
5358	PLS3	-0.713618	-0.992666	-0.43457	Schwann 48h	Down-Reg.	discordant
5358	PLS3	0.571839	0.258546	0.885131	Macrophage 48h	Up-Reg.	discordant
5360	PLTP	0.34486	0.077508	0.612212	Schwann 48h	Up-Reg.	concordant
5360	PLTP	1.08721	0.787835	1.38658	Macrophage 48h	Up-Reg.	concordant
10154	PLXNC1	2.07356	1.26512	2.882	Schwann 48h	Up-Reg.	discordant
10154	PLXNC1	-0.319243	-0.507692	-0.130795	Macrophage 48h	Down-Reg.	discordant
5366	PMAIP1	0.351229	0.0619856	0.640472	Schwann 48h	Up-Reg.	concordant
5366	PMAIP1	0.32587	0.0983902	0.553349	Macrophage 48h	Up-Reg.	concordant
4860	PNP	-0.421993	-0.751849	-0.0921377	Schwann 48h	Down-Reg.	discordant
4860	PNP	0.435292	0.186289	0.684294	Macrophage 48h	Up-Reg.	discordant
55163	PNPO	0.318731	0.0582667	0.579195	Schwann 48h	Up-Reg.	concordant
55163	PNPO	0.321419	0.219221	0.423617	Macrophage 48h	Up-Reg.	concordant
5420	PODXL	-1.49348	-2.14477	-0.842181	Schwann 48h	Down-Reg.	discordant
5420	PODXL	0.776975	0.279821	1.27413	Macrophage 48h	Up-Reg.	discordant
23649	POLA2	-0.686981	-0.990045	-0.383917	Schwann 48h	Down-Reg.	discordant
23649	POLA2	0.293491	0.166815	0.420167	Macrophage 48h	Up-Reg.	discordant
5424	POLD1	-0.512843	-0.965185	-0.0605018	Schwann 48h	Down-Reg.	discordant
5424	POLD1	0.28	0.102791	0.457208	Macrophage 48h	Up-Reg.	discordant
57804	POLD4	0.985885	0.743251	1.22852	Schwann 48h	Up-Reg.	concordant
57804	POLD4	0.263794	0.118919	0.408669	Macrophage 48h	Up-Reg.	concordant
5427	POLE2	-2.19222	-2.7152	-1.66923	Schwann 48h	Down-Reg.	discordant
5427	POLE2	0.398115	0.182679	0.613551	Macrophage 48h	Up-Reg.	discordant
10721	POLQ	-2.14239	-2.56942	-1.71535	Schwann 48h	Down-Reg.	discordant
10721	POLQ	0.537582	0.233488	0.841675	Macrophage 48h	Up-Reg.	discordant
64425	POLR1E	-0.917197	-1.36162	-0.472771	Schwann 48h	Down-Reg.	discordant
64425	POLR1E	0.263538	0.133181	0.393896	Macrophage 48h	Up-Reg.	discordant
5441	POLR2L	1.38929	1.03596	1.74262	Schwann 48h	Up-Reg.	discordant
5441	POLR2L	-0.274968	-0.458568	-0.0913681	Macrophage 48h	Down-Reg.	discordant
55703	POLR3B	-0.479212	-0.716506	-0.241918	Schwann 48h	Down-Reg.	discordant
55703	POLR3B	0.284159	0.157647	0.410671	Macrophage 48h	Up-Reg.	discordant
64091	POPDC2	2.21588	1.71077	2.72099	Schwann 48h	Up-Reg.	discordant
64091	POPDC2	-0.27948	-0.394498	-0.164462	Macrophage 48h	Down-Reg.	discordant
5465	PPARA	1.35489	0.803069	1.90671	Schwann 48h	Up-Reg.	discordant
5465	PPARA	-0.36362	-0.57706	-0.15018	Macrophage 48h	Down-Reg.	discordant
5480	PPIC	0.516257	0.293444	0.739071	Schwann 48h	Up-Reg.	concordant
5480	PPIC	0.443448	0.116507	0.77039	Macrophage 48h	Up-Reg.	concordant
51645	PPIL1	-0.405832	-0.666937	-0.144728	Schwann 48h	Down-Reg.	discordant
51645	PPIL1	0.310893	0.174135	0.447651	Macrophage 48h	Up-Reg.	discordant
152926	PPM1K	0.925211	0.370631	1.47979	Schwann 48h	Up-Reg.	discordant
152926	PPM1K	-0.298828	-0.470649	-0.127007	Macrophage 48h	Down-Reg.	discordant
5534	PPP3R1	-1.11887	-1.37635	-0.861397	Schwann 48h	Down-Reg.	concordant
5534	PPP3R1	-0.374633	-0.680818	-0.0684491	Macrophage 48h	Down-Reg.	concordant
5557	PRIM1	-0.510021	-0.944635	-0.0754075	Schwann 48h	Down-Reg.	discordant
5557	PRIM1	0.29298	0.156103	0.429857	Macrophage 48h	Up-Reg.	discordant
5578	PRKCA	-0.65646	-0.898864	-0.414057	Schwann 48h	Down-Reg.	discordant
5578	PRKCA	0.550823	0.30413	0.797516	Macrophage 48h	Up-Reg.	discordant
3276	PRMT1	-0.67784	-0.906668	-0.449011	Schwann 48h	Down-Reg.	discordant
3276	PRMT1	0.277208	0.128852	0.425564	Macrophage 48h	Up-Reg.	discordant
10544	PROCR	0.303119	0.0633017	0.542937	Schwann 48h	Up-Reg.	concordant
10544	PROCR	0.696544	0.438499	0.954589	Macrophage 48h	Up-Reg.	concordant
79899	PRR5L	-1.38997	-2.27678	-0.503157	Schwann 48h	Down-Reg.	concordant
79899	PRR5L	-1.3783	-1.69246	-1.06414	Macrophage 48h	Down-Reg.	concordant
146547	PRSS36	-0.321932	-0.56076	-0.0831042	Schwann 48h	Down-Reg.	concordant
146547	PRSS36	-0.264323	-0.441842	-0.0868044	Macrophage 48h	Down-Reg.	concordant
23362	PSD3	-0.812832	-1.34296	-0.282702	Schwann 48h	Down-Reg.	discordant
23362	PSD3	0.617984	0.384188	0.85178	Macrophage 48h	Up-Reg.	discordant
5698	PSMB9	2.05331	1.7104	2.39621	Schwann 48h	Up-Reg.	concordant
5698	PSMB9	0.378602	0.205937	0.551267	Macrophage 48h	Up-Reg.	concordant
5623	PSPN	0.888832	0.119452	1.65821	Schwann 48h	Up-Reg.	discordant
5623	PSPN	-0.334127	-0.491491	-0.176764	Macrophage 48h	Down-Reg.	discordant
5730	PTGDS	1.27809	1.04248	1.5137	Schwann 48h	Up-Reg.	concordant
5730	PTGDS	1.26423	0.813346	1.71511	Macrophage 48h	Up-Reg.	concordant
9536	PTGES	0.890793	0.636806	1.14478	Schwann 48h	Up-Reg.	concordant
9536	PTGES	1.54983	1.22737	1.87228	Macrophage 48h	Up-Reg.	concordant
145482	PTGR2	-0.846394	-1.32591	-0.366875	Schwann 48h	Down-Reg.	concordant
145482	PTGR2	-0.312039	-0.468868	-0.15521	Macrophage 48h	Down-Reg.	concordant
5763	PTMS	0.412805	0.111693	0.713918	Schwann 48h	Up-Reg.	discordant
5763	PTMS	-0.352174	-0.444226	-0.260121	Macrophage 48h	Down-Reg.	discordant
92370	PXYLP1	-0.70349	-1.18644	-0.220543	Schwann 48h	Down-Reg.	discordant
92370	PXYLP1	0.436154	0.258267	0.61404	Macrophage 48h	Up-Reg.	discordant
90780	PYGO2	-1.58103	-1.87467	-1.28739	Schwann 48h	Down-Reg.	concordant
90780	PYGO2	-0.316114	-0.44742	-0.184808	Macrophage 48h	Down-Reg.	concordant
84795	PYROXD2	0.499581	0.265046	0.734116	Schwann 48h	Up-Reg.	discordant
84795	PYROXD2	-0.512775	-0.714392	-0.311158	Macrophage 48h	Down-Reg.	discordant
23475	QPRT	1.48354	1.23482	1.73226	Schwann 48h	Up-Reg.	discordant
23475	QPRT	-0.423548	-0.67768	-0.169416	Macrophage 48h	Down-Reg.	discordant
84109	QRFPR	0.814154	0.370794	1.25751	Schwann 48h	Up-Reg.	discordant
84109	QRFPR	-0.269961	-0.430439	-0.109483	Macrophage 48h	Down-Reg.	discordant
79832	QSER1	-1.68879	-2.30277	-1.07482	Schwann 48h	Down-Reg.	concordant
79832	QSER1	-0.282873	-0.409474	-0.156272	Macrophage 48h	Down-Reg.	concordant
22864	R3HDM2	0.340056	0.08986	0.590251	Schwann 48h	Up-Reg.	discordant
22864	R3HDM2	-0.385612	-0.546676	-0.224548	Macrophage 48h	Down-Reg.	discordant
22931	RAB18	-0.655075	-1.02789	-0.282259	Schwann 48h	Down-Reg.	discordant
22931	RAB18	0.296137	0.116417	0.475857	Macrophage 48h	Up-Reg.	discordant
55647	RAB20	0.870031	0.544986	1.19508	Schwann 48h	Up-Reg.	concordant
55647	RAB20	0.495581	0.242579	0.748582	Macrophage 48h	Up-Reg.	concordant
51715	RAB23	-0.742109	-1.03085	-0.453369	Schwann 48h	Down-Reg.	discordant
51715	RAB23	0.390451	0.222186	0.558716	Macrophage 48h	Up-Reg.	discordant
9363	RAB33A	0.601927	0.31904	0.884814	Schwann 48h	Up-Reg.	concordant
9363	RAB33A	0.433516	0.130052	0.73698	Macrophage 48h	Up-Reg.	concordant
83871	RAB34	-0.348719	-0.599217	-0.0982203	Schwann 48h	Down-Reg.	discordant
83871	RAB34	0.418557	0.16288	0.674233	Macrophage 48h	Up-Reg.	discordant
23682	RAB38	-0.641846	-1.03916	-0.244527	Schwann 48h	Down-Reg.	concordant
23682	RAB38	-0.453629	-0.69942	-0.207837	Macrophage 48h	Down-Reg.	concordant
10966	RAB40B	0.736849	0.359081	1.11462	Schwann 48h	Up-Reg.	concordant
10966	RAB40B	0.272923	0.0433674	0.502478	Macrophage 48h	Up-Reg.	concordant
338382	RAB7B	-1.38683	-1.81514	-0.958518	Schwann 48h	Down-Reg.	concordant
338382	RAB7B	-0.292649	-0.426937	-0.158361	Macrophage 48h	Down-Reg.	concordant
5875	RABGGTA	0.281145	0.0131676	0.549122	Schwann 48h	Up-Reg.	discordant
5875	RABGGTA	-0.369701	-0.527605	-0.211797	Macrophage 48h	Down-Reg.	discordant
10635	RAD51AP1	0.619609	0.320383	0.918834	Schwann 48h	Up-Reg.	discordant
10635	RAD51AP1	-0.267557	-0.409028	-0.126086	Macrophage 48h	Down-Reg.	discordant
8438	RAD54L	-1.20484	-2.29008	-0.119606	Schwann 48h	Down-Reg.	discordant
8438	RAD54L	0.420415	0.190916	0.649914	Macrophage 48h	Up-Reg.	discordant
10743	RAI1	-0.663923	-0.965929	-0.361916	Schwann 48h	Down-Reg.	discordant
10743	RAI1	0.322309	0.194631	0.449986	Macrophage 48h	Up-Reg.	discordant
26953	RANBP6	-2.27022	-2.53938	-2.00107	Schwann 48h	Down-Reg.	discordant
26953	RANBP6	0.358889	0.197245	0.520532	Macrophage 48h	Up-Reg.	discordant
5908	RAP1B	-0.865791	-1.19083	-0.540756	Schwann 48h	Down-Reg.	discordant
5908	RAP1B	0.410573	0.264738	0.556408	Macrophage 48h	Up-Reg.	discordant
5912	RAP2B	0.605975	0.126277	1.08567	Schwann 48h	Up-Reg.	discordant
5912	RAP2B	-0.596847	-0.85713	-0.336564	Macrophage 48h	Down-Reg.	discordant
5918	RARRES1	0.797483	0.425984	1.16898	Schwann 48h	Up-Reg.	discordant
5918	RARRES1	-0.476132	-0.76432	-0.187944	Macrophage 48h	Down-Reg.	discordant
8437	RASAL1	-2.05877	-2.58549	-1.53206	Schwann 48h	Down-Reg.	concordant
8437	RASAL1	-0.395431	-0.663121	-0.127741	Macrophage 48h	Down-Reg.	concordant
115727	RASGRP4	1.46707	0.877351	2.0568	Schwann 48h	Up-Reg.	discordant
115727	RASGRP4	-0.756201	-0.996164	-0.516237	Macrophage 48h	Down-Reg.	discordant
11186	RASSF1	-1.22759	-1.55692	-0.898258	Schwann 48h	Down-Reg.	concordant
11186	RASSF1	-0.342042	-0.46968	-0.214405	Macrophage 48h	Down-Reg.	concordant
166824	RASSF6	1.25794	0.738597	1.77727	Schwann 48h	Up-Reg.	discordant
166824	RASSF6	-0.293269	-0.474474	-0.112063	Macrophage 48h	Down-Reg.	discordant
57786	RBAK	0.895989	0.291107	1.50087	Schwann 48h	Up-Reg.	discordant
57786	RBAK	-0.39654	-0.583451	-0.209628	Macrophage 48h	Down-Reg.	discordant
55544	RBM38	-1.58988	-1.8761	-1.30366	Schwann 48h	Down-Reg.	discordant
55544	RBM38	0.377831	0.152338	0.603325	Macrophage 48h	Up-Reg.	discordant
84060	RBM48	-1.49128	-2.28854	-0.694015	Schwann 48h	Down-Reg.	concordant
84060	RBM48	-0.270295	-0.456004	-0.0845859	Macrophage 48h	Down-Reg.	concordant
5947	RBP1	1.27565	0.990602	1.5607	Schwann 48h	Up-Reg.	discordant
5947	RBP1	-0.870523	-1.29933	-0.441719	Macrophage 48h	Down-Reg.	discordant
92241	RCSD1	0.809236	0.250061	1.36841	Schwann 48h	Up-Reg.	discordant
92241	RCSD1	-0.282441	-0.380338	-0.184545	Macrophage 48h	Down-Reg.	discordant
80346	REEP4	-1.19627	-1.51813	-0.874406	Schwann 48h	Down-Reg.	concordant
80346	REEP4	-0.277153	-0.390495	-0.163812	Macrophage 48h	Down-Reg.	concordant
5971	RELB	-1.3545	-1.90071	-0.808292	Schwann 48h	Down-Reg.	discordant
5971	RELB	0.360372	0.239327	0.481417	Macrophage 48h	Up-Reg.	discordant
9185	REPS2	0.953296	0.149147	1.75745	Schwann 48h	Up-Reg.	discordant
9185	REPS2	-0.301731	-0.52145	-0.0820111	Macrophage 48h	Down-Reg.	discordant
5980	REV3L	-0.630107	-0.987828	-0.272385	Schwann 48h	Down-Reg.	concordant
5980	REV3L	-0.353135	-0.606766	-0.0995032	Macrophage 48h	Down-Reg.	concordant
81691	REXO5	-1.57807	-2.38018	-0.77595	Schwann 48h	Down-Reg.	discordant
81691	REXO5	0.416652	0.207296	0.626008	Macrophage 48h	Up-Reg.	discordant
5983	RFC3	-1.61266	-1.99375	-1.23157	Schwann 48h	Down-Reg.	discordant
5983	RFC3	0.311109	0.131905	0.490313	Macrophage 48h	Up-Reg.	discordant
23180	RFTN1	-0.643561	-0.908586	-0.378536	Schwann 48h	Down-Reg.	discordant
23180	RFTN1	0.519735	0.435851	0.603618	Macrophage 48h	Up-Reg.	discordant
5990	RFX2	-1.15712	-1.87806	-0.436174	Schwann 48h	Down-Reg.	discordant
5990	RFX2	0.326122	0.149915	0.502328	Macrophage 48h	Up-Reg.	discordant
28984	RGCC	0.701446	0.47142	0.931473	Schwann 48h	Up-Reg.	concordant
28984	RGCC	0.331477	0.191161	0.471792	Macrophage 48h	Up-Reg.	concordant
5863	RGL2	0.517245	0.278874	0.755616	Schwann 48h	Up-Reg.	discordant
5863	RGL2	-0.318581	-0.469715	-0.167447	Macrophage 48h	Down-Reg.	discordant
64407	RGS18	2.01757	1.24504	2.79011	Schwann 48h	Up-Reg.	discordant
64407	RGS18	-1.39652	-1.6759	-1.11714	Macrophage 48h	Down-Reg.	discordant
8601	RGS20	0.348758	0.103775	0.593741	Schwann 48h	Up-Reg.	concordant
8601	RGS20	0.791476	0.396388	1.18656	Macrophage 48h	Up-Reg.	concordant
55183	RIF1	-0.981808	-1.40424	-0.559374	Schwann 48h	Down-Reg.	discordant
55183	RIF1	0.272337	0.0936048	0.451069	Macrophage 48h	Up-Reg.	discordant
116028	RMI2	-2.73978	-3.01975	-2.45981	Schwann 48h	Down-Reg.	discordant
116028	RMI2	0.649798	0.384639	0.914957	Macrophage 48h	Up-Reg.	discordant
55005	RMND1	-0.31947	-0.631712	-0.00722802	Schwann 48h	Down-Reg.	discordant
55005	RMND1	0.344028	0.206488	0.481567	Macrophage 48h	Up-Reg.	discordant
54941	RNF125	1.17625	0.658276	1.69422	Schwann 48h	Up-Reg.	discordant
54941	RNF125	-0.298224	-0.456827	-0.139621	Macrophage 48h	Down-Reg.	discordant
84900	RNFT2	-0.334902	-0.599435	-0.0703698	Schwann 48h	Down-Reg.	discordant
84900	RNFT2	0.349885	0.137557	0.562213	Macrophage 48h	Up-Reg.	discordant
6103	RPGR	-0.514606	-0.922245	-0.106967	Schwann 48h	Down-Reg.	discordant
6103	RPGR	0.293514	0.143238	0.44379	Macrophage 48h	Up-Reg.	discordant
9252	RPS6KA5	-1.07184	-1.92757	-0.216104	Schwann 48h	Down-Reg.	concordant
9252	RPS6KA5	-0.318477	-0.504366	-0.132588	Macrophage 48h	Down-Reg.	concordant
6241	RRM2	-1.61266	-1.83637	-1.38896	Schwann 48h	Down-Reg.	discordant
6241	RRM2	0.363858	0.0607744	0.666941	Macrophage 48h	Up-Reg.	discordant
112611	RWDD2A	0.547914	0.270299	0.825529	Schwann 48h	Up-Reg.	concordant
112611	RWDD2A	0.521798	0.391239	0.652357	Macrophage 48h	Up-Reg.	concordant
140576	S100A16	-0.593204	-0.882706	-0.303702	Schwann 48h	Down-Reg.	discordant
140576	S100A16	0.63894	0.382196	0.895685	Macrophage 48h	Up-Reg.	discordant
6275	S100A4	1.52214	1.21344	1.83084	Schwann 48h	Up-Reg.	discordant
6275	S100A4	-0.553749	-0.768109	-0.33939	Macrophage 48h	Down-Reg.	discordant
6279	S100A8	1.03322	0.683241	1.3832	Schwann 48h	Up-Reg.	concordant
6279	S100A8	0.628571	0.267364	0.989778	Macrophage 48h	Up-Reg.	concordant
6286	S100P	1.23283	0.460048	2.00561	Schwann 48h	Up-Reg.	concordant
6286	S100P	1.10383	0.546797	1.66086	Macrophage 48h	Up-Reg.	concordant
23328	SASH1	-0.578633	-0.855595	-0.30167	Schwann 48h	Down-Reg.	concordant
23328	SASH1	-0.384251	-0.62932	-0.139182	Macrophage 48h	Down-Reg.	concordant
163786	SASS6	-0.638111	-1.1445	-0.131718	Schwann 48h	Down-Reg.	concordant
163786	SASS6	-0.897506	-1.18375	-0.611259	Macrophage 48h	Down-Reg.	concordant
112483	SAT2	1.03196	0.786991	1.27693	Schwann 48h	Up-Reg.	discordant
112483	SAT2	-0.350875	-0.444431	-0.257318	Macrophage 48h	Down-Reg.	discordant
60485	SAV1	0.374343	0.06261	0.686077	Schwann 48h	Up-Reg.	concordant
60485	SAV1	0.292992	0.107439	0.478546	Macrophage 48h	Up-Reg.	concordant
9805	SCRN1	-0.468009	-0.773459	-0.162559	Schwann 48h	Down-Reg.	discordant
9805	SCRN1	0.571528	0.340666	0.80239	Macrophage 48h	Up-Reg.	discordant
23753	SDF2L1	0.319023	0.0461117	0.591935	Schwann 48h	Up-Reg.	concordant
23753	SDF2L1	0.290877	0.163042	0.418713	Macrophage 48h	Up-Reg.	concordant
6392	SDHD	-0.331772	-0.566289	-0.0972544	Schwann 48h	Down-Reg.	discordant
6392	SDHD	0.30555	0.191451	0.419649	Macrophage 48h	Up-Reg.	discordant
140606	SELENOM	1.3377	0.862868	1.81253	Schwann 48h	Up-Reg.	concordant
140606	SELENOM	0.473453	0.247866	0.69904	Macrophage 48h	Up-Reg.	concordant
6414	SELENOP	1.84099	1.5222	2.15977	Schwann 48h	Up-Reg.	discordant
6414	SELENOP	-2.24093	-2.8476	-1.63426	Macrophage 48h	Down-Reg.	discordant
6404	SELPLG	-0.648391	-1.0475	-0.249281	Schwann 48h	Down-Reg.	concordant
6404	SELPLG	-0.289156	-0.517607	-0.0607048	Macrophage 48h	Down-Reg.	concordant
10371	SEMA3A	-0.637787	-1.02819	-0.247383	Schwann 48h	Down-Reg.	discordant
10371	SEMA3A	0.606514	0.322457	0.890571	Macrophage 48h	Up-Reg.	discordant
9723	SEMA3E	-1.04629	-1.59002	-0.502559	Schwann 48h	Down-Reg.	concordant
9723	SEMA3E	-0.371355	-0.581865	-0.160844	Macrophage 48h	Down-Reg.	concordant
10509	SEMA4B	0.485754	0.229559	0.741949	Schwann 48h	Up-Reg.	concordant
10509	SEMA4B	0.460314	0.248121	0.672506	Macrophage 48h	Up-Reg.	concordant
55752	SEPTIN11	-0.393275	-0.641317	-0.145234	Schwann 48h	Down-Reg.	discordant
55752	SEPTIN11	0.517792	0.370884	0.6647	Macrophage 48h	Up-Reg.	discordant
347735	SERINC2	0.324412	0.0220373	0.626787	Schwann 48h	Up-Reg.	discordant
347735	SERINC2	-0.637392	-0.816918	-0.457866	Macrophage 48h	Down-Reg.	discordant
5054	SERPINE1	-1.85986	-2.27022	-1.4495	Schwann 48h	Down-Reg.	discordant
5054	SERPINE1	0.611581	0.352121	0.871042	Macrophage 48h	Up-Reg.	discordant
5176	SERPINF1	0.804691	0.561413	1.04797	Schwann 48h	Up-Reg.	discordant
5176	SERPINF1	-1.17955	-1.60489	-0.754207	Macrophage 48h	Down-Reg.	discordant
83852	SETDB2	-0.74812	-1.17263	-0.32361	Schwann 48h	Down-Reg.	concordant
83852	SETDB2	-0.263334	-0.347977	-0.178691	Macrophage 48h	Down-Reg.	concordant
26470	SEZ6L2	1.45242	0.86048	2.04436	Schwann 48h	Up-Reg.	concordant
26470	SEZ6L2	0.940054	0.516619	1.36349	Macrophage 48h	Up-Reg.	concordant
112869	SGF29	-0.707223	-1.06655	-0.347892	Schwann 48h	Down-Reg.	concordant
112869	SGF29	-0.381368	-0.565908	-0.196829	Macrophage 48h	Down-Reg.	concordant
259230	SGMS1	-0.853605	-1.09263	-0.614579	Schwann 48h	Down-Reg.	concordant
259230	SGMS1	-0.317636	-0.482525	-0.152747	Macrophage 48h	Down-Reg.	concordant
6449	SGTA	-0.771209	-1.03932	-0.503097	Schwann 48h	Down-Reg.	discordant
6449	SGTA	0.322466	0.136877	0.508055	Macrophage 48h	Up-Reg.	discordant
6470	SHMT1	2.64849	1.82657	3.47042	Schwann 48h	Up-Reg.	discordant
6470	SHMT1	-0.695421	-1.06793	-0.322912	Macrophage 48h	Down-Reg.	discordant
23729	SHPK	-0.29927	-0.594177	-0.00436279	Schwann 48h	Down-Reg.	discordant
23729	SHPK	0.419125	0.287949	0.550301	Macrophage 48h	Up-Reg.	discordant
57477	SHROOM4	0.87849	0.170142	1.58684	Schwann 48h	Up-Reg.	discordant
57477	SHROOM4	-0.309634	-0.517527	-0.101741	Macrophage 48h	Down-Reg.	discordant
59307	SIGIRR	1.42991	1.17884	1.68097	Schwann 48h	Up-Reg.	discordant
59307	SIGIRR	-0.438581	-0.634469	-0.242694	Macrophage 48h	Down-Reg.	discordant
6614	SIGLEC1	-0.984622	-1.59337	-0.375871	Schwann 48h	Down-Reg.	concordant
6614	SIGLEC1	-0.669696	-1.00514	-0.334253	Macrophage 48h	Down-Reg.	concordant
150094	SIK1	-0.701658	-1.00144	-0.401876	Schwann 48h	Down-Reg.	discordant
150094	SIK1	0.392139	0.121118	0.663161	Macrophage 48h	Up-Reg.	discordant
51547	SIRT7	0.841597	0.254828	1.42837	Schwann 48h	Up-Reg.	discordant
51547	SIRT7	-0.319244	-0.524092	-0.114397	Macrophage 48h	Down-Reg.	discordant
114836	SLAMF6	0.995663	0.285816	1.70551	Schwann 48h	Up-Reg.	concordant
114836	SLAMF6	0.36687	0.13655	0.59719	Macrophage 48h	Up-Reg.	concordant
89886	SLAMF9	0.556388	0.147167	0.96561	Schwann 48h	Up-Reg.	concordant
89886	SLAMF9	0.977378	0.591284	1.36347	Macrophage 48h	Up-Reg.	concordant
6573	SLC19A1	-0.797636	-1.12398	-0.471295	Schwann 48h	Down-Reg.	concordant
6573	SLC19A1	-0.55137	-0.784361	-0.318379	Macrophage 48h	Down-Reg.	concordant
8604	SLC25A12	-1.09012	-1.60518	-0.575058	Schwann 48h	Down-Reg.	discordant
8604	SLC25A12	0.408051	0.245308	0.570795	Macrophage 48h	Up-Reg.	discordant
115286	SLC25A26	0.601833	0.0574728	1.14619	Schwann 48h	Up-Reg.	concordant
115286	SLC25A26	0.283777	0.0924711	0.475083	Macrophage 48h	Up-Reg.	concordant
54977	SLC25A38	-0.267304	-0.512349	-0.0222597	Schwann 48h	Down-Reg.	concordant
54977	SLC25A38	-0.358663	-0.55369	-0.163635	Macrophage 48h	Down-Reg.	concordant
11000	SLC27A3	0.423747	0.10873	0.738764	Schwann 48h	Up-Reg.	concordant
11000	SLC27A3	0.505669	0.312835	0.698503	Macrophage 48h	Up-Reg.	concordant
144195	SLC2A14	0.491188	0.121595	0.86078	Schwann 48h	Up-Reg.	concordant
144195	SLC2A14	0.40927	0.128042	0.690497	Macrophage 48h	Up-Reg.	concordant
11182	SLC2A6	0.31424	0.0216074	0.606873	Schwann 48h	Up-Reg.	concordant
11182	SLC2A6	1.00827	0.71874	1.2978	Macrophage 48h	Up-Reg.	concordant
29988	SLC2A8	-0.363446	-0.654793	-0.0720988	Schwann 48h	Down-Reg.	concordant
29988	SLC2A8	-0.355446	-0.516864	-0.194028	Macrophage 48h	Down-Reg.	concordant
7781	SLC30A3	0.426403	0.0326309	0.820175	Schwann 48h	Up-Reg.	concordant
7781	SLC30A3	1.12349	0.665599	1.58138	Macrophage 48h	Up-Reg.	concordant
7782	SLC30A4	0.944839	0.354629	1.53505	Schwann 48h	Up-Reg.	discordant
7782	SLC30A4	-0.272939	-0.427895	-0.117982	Macrophage 48h	Down-Reg.	discordant
64116	SLC39A8	-0.537032	-0.823634	-0.250429	Schwann 48h	Down-Reg.	discordant
64116	SLC39A8	0.770109	0.45882	1.0814	Macrophage 48h	Up-Reg.	discordant
30061	SLC40A1	-1.20237	-2.0362	-0.368532	Schwann 48h	Down-Reg.	concordant
30061	SLC40A1	-1.46832	-1.78991	-1.14674	Macrophage 48h	Down-Reg.	concordant
54946	SLC41A3	-1.07736	-1.62922	-0.52549	Schwann 48h	Down-Reg.	discordant
54946	SLC41A3	0.307235	0.14563	0.46884	Macrophage 48h	Up-Reg.	discordant
283537	SLC46A3	0.680765	0.0148287	1.3467	Schwann 48h	Up-Reg.	discordant
283537	SLC46A3	-0.398052	-0.545788	-0.250316	Macrophage 48h	Down-Reg.	discordant
23657	SLC7A11	-1.20816	-1.76823	-0.648085	Schwann 48h	Down-Reg.	discordant
23657	SLC7A11	1.23157	0.8416	1.62153	Macrophage 48h	Up-Reg.	discordant
23428	SLC7A8	0.475632	0.0734602	0.877803	Schwann 48h	Up-Reg.	concordant
23428	SLC7A8	0.76642	0.437177	1.09566	Macrophage 48h	Up-Reg.	concordant
353189	SLCO4C1	0.605065	0.130193	1.07994	Schwann 48h	Up-Reg.	discordant
353189	SLCO4C1	-0.563305	-0.864163	-0.262446	Macrophage 48h	Down-Reg.	discordant
139065	SLITRK4	-0.915623	-1.3198	-0.511441	Schwann 48h	Down-Reg.	discordant
139065	SLITRK4	1.25601	0.924414	1.5876	Macrophage 48h	Up-Reg.	discordant
91689	SMDT1	0.406028	0.123151	0.688905	Schwann 48h	Up-Reg.	discordant
91689	SMDT1	-0.356782	-0.527996	-0.185568	Macrophage 48h	Down-Reg.	discordant
10924	SMPDL3A	-0.423464	-0.833631	-0.0132961	Schwann 48h	Down-Reg.	discordant
10924	SMPDL3A	0.631755	0.280156	0.983353	Macrophage 48h	Up-Reg.	discordant
8773	SNAP23	-0.534463	-1.01799	-0.0509349	Schwann 48h	Down-Reg.	discordant
8773	SNAP23	0.269835	0.120291	0.419378	Macrophage 48h	Up-Reg.	discordant
6622	SNCA	0.89734	0.521482	1.2732	Schwann 48h	Up-Reg.	discordant
6622	SNCA	-0.455509	-0.715988	-0.19503	Macrophage 48h	Down-Reg.	discordant
9627	SNCAIP	1.0886	0.242024	1.93518	Schwann 48h	Up-Reg.	concordant
9627	SNCAIP	0.667952	0.303659	1.03225	Macrophage 48h	Up-Reg.	concordant
8651	SOCS1	0.890694	0.551067	1.23032	Schwann 48h	Up-Reg.	concordant
8651	SOCS1	0.598254	0.293677	0.902832	Macrophage 48h	Up-Reg.	concordant
8835	SOCS2	-0.660964	-1.00358	-0.318347	Schwann 48h	Down-Reg.	discordant
8835	SOCS2	0.926394	0.658456	1.19433	Macrophage 48h	Up-Reg.	discordant
6648	SOD2	0.783978	0.546099	1.02186	Schwann 48h	Up-Reg.	concordant
6648	SOD2	0.618929	0.426712	0.811145	Macrophage 48h	Up-Reg.	concordant
10174	SORBS3	-0.570284	-0.862383	-0.278184	Schwann 48h	Down-Reg.	concordant
10174	SORBS3	-0.275836	-0.402326	-0.149347	Macrophage 48h	Down-Reg.	concordant
6653	SORL1	1.78345	1.1339	2.433	Schwann 48h	Up-Reg.	discordant
6653	SORL1	-0.453255	-0.729479	-0.177031	Macrophage 48h	Down-Reg.	discordant
6659	SOX4	0.875874	0.657596	1.09415	Schwann 48h	Up-Reg.	concordant
6659	SOX4	0.881725	0.687247	1.0762	Macrophage 48h	Up-Reg.	concordant
6670	SP3	-0.926184	-1.38881	-0.463563	Schwann 48h	Down-Reg.	concordant
6670	SP3	-0.417845	-0.598781	-0.236909	Macrophage 48h	Down-Reg.	concordant
79582	SPAG16	0.687618	0.452801	0.922435	Schwann 48h	Up-Reg.	concordant
79582	SPAG16	0.31199	0.134059	0.489921	Macrophage 48h	Up-Reg.	concordant
6678	SPARC	-1.08789	-1.52524	-0.65054	Schwann 48h	Down-Reg.	discordant
6678	SPARC	0.740832	0.467794	1.01387	Macrophage 48h	Up-Reg.	discordant
353324	SPATA12	1.29754	0.929674	1.66541	Schwann 48h	Up-Reg.	discordant
353324	SPATA12	-0.44475	-0.647884	-0.241615	Macrophage 48h	Down-Reg.	discordant
132671	SPATA18	1.21866	0.209275	2.22804	Schwann 48h	Up-Reg.	concordant
132671	SPATA18	0.40513	0.0571184	0.753141	Macrophage 48h	Up-Reg.	concordant
10927	SPIN1	-0.655764	-1.11661	-0.194922	Schwann 48h	Down-Reg.	concordant
10927	SPIN1	-0.312617	-0.443569	-0.181665	Macrophage 48h	Down-Reg.	concordant
200734	SPRED2	0.917535	0.100559	1.73451	Schwann 48h	Up-Reg.	concordant
200734	SPRED2	0.618978	0.371509	0.866446	Macrophage 48h	Up-Reg.	concordant
10253	SPRY2	-0.801891	-1.22381	-0.37997	Schwann 48h	Down-Reg.	discordant
10253	SPRY2	0.39116	0.0994485	0.682872	Macrophage 48h	Up-Reg.	discordant
80176	SPSB1	-0.293134	-0.572329	-0.0139387	Schwann 48h	Down-Reg.	discordant
80176	SPSB1	0.39923	0.214868	0.583592	Macrophage 48h	Up-Reg.	discordant
57731	SPTBN4	2.90757	2.24768	3.56746	Schwann 48h	Up-Reg.	discordant
57731	SPTBN4	-0.363926	-0.580426	-0.147427	Macrophage 48h	Down-Reg.	discordant
144108	SPTY2D1	2.99713	2.65212	3.34214	Schwann 48h	Up-Reg.	discordant
144108	SPTY2D1	-0.369962	-0.494391	-0.245533	Macrophage 48h	Down-Reg.	discordant
58472	SQOR	0.976551	0.687537	1.26557	Schwann 48h	Up-Reg.	concordant
58472	SQOR	0.35345	0.204719	0.502182	Macrophage 48h	Up-Reg.	concordant
6714	SRC	0.49695	0.0933459	0.900555	Schwann 48h	Up-Reg.	concordant
6714	SRC	0.348245	0.204145	0.492346	Macrophage 48h	Up-Reg.	concordant
6720	SREBF1	1.71925	1.39272	2.04579	Schwann 48h	Up-Reg.	concordant
6720	SREBF1	0.264975	0.109664	0.420285	Macrophage 48h	Up-Reg.	concordant
9901	SRGAP3	1.01392	0.27148	1.75637	Schwann 48h	Up-Reg.	discordant
9901	SRGAP3	-0.933784	-1.27227	-0.5953	Macrophage 48h	Down-Reg.	discordant
27286	SRPX2	-1.116	-1.55715	-0.674861	Schwann 48h	Down-Reg.	discordant
27286	SRPX2	0.586326	0.315682	0.85697	Macrophage 48h	Up-Reg.	discordant
140809	SRXN1	-1.25844	-1.65588	-0.861002	Schwann 48h	Down-Reg.	discordant
140809	SRXN1	0.664645	0.465106	0.864183	Macrophage 48h	Up-Reg.	discordant
23635	SSBP2	1.16933	0.825031	1.51363	Schwann 48h	Up-Reg.	discordant
23635	SSBP2	-0.325746	-0.528837	-0.122654	Macrophage 48h	Down-Reg.	discordant
23648	SSBP3	-0.659144	-0.98373	-0.334558	Schwann 48h	Down-Reg.	discordant
23648	SSBP3	0.37069	0.0736465	0.667733	Macrophage 48h	Up-Reg.	discordant
8082	SSPN	0.863384	0.476253	1.25052	Schwann 48h	Up-Reg.	concordant
8082	SSPN	0.590135	0.384059	0.796211	Macrophage 48h	Up-Reg.	concordant
27090	ST6GALNAC4	0.823897	0.185151	1.46264	Schwann 48h	Up-Reg.	concordant
27090	ST6GALNAC4	0.451633	0.277861	0.625404	Macrophage 48h	Up-Reg.	concordant
6769	STAC	-1.16326	-1.49202	-0.834504	Schwann 48h	Down-Reg.	discordant
6769	STAC	0.473603	0.20515	0.742056	Macrophage 48h	Up-Reg.	discordant
55620	STAP2	0.380338	0.10087	0.659805	Schwann 48h	Up-Reg.	concordant
55620	STAP2	0.413051	0.257004	0.569098	Macrophage 48h	Up-Reg.	concordant
90627	STARD13	0.471549	0.0756983	0.867399	Schwann 48h	Up-Reg.	discordant
90627	STARD13	-0.58902	-0.781099	-0.39694	Macrophage 48h	Down-Reg.	discordant
9754	STARD8	-1.32562	-1.70339	-0.947845	Schwann 48h	Down-Reg.	discordant
9754	STARD8	0.266968	0.106053	0.427883	Macrophage 48h	Up-Reg.	discordant
6772	STAT1	2.63637	2.26848	3.00425	Schwann 48h	Up-Reg.	concordant
6772	STAT1	0.334929	0.181342	0.488515	Macrophage 48h	Up-Reg.	concordant
26872	STEAP1	-0.761564	-1.01157	-0.511563	Schwann 48h	Down-Reg.	discordant
26872	STEAP1	0.295464	0.171325	0.419603	Macrophage 48h	Up-Reg.	discordant
10963	STIP1	-0.47047	-0.822262	-0.118677	Schwann 48h	Down-Reg.	discordant
10963	STIP1	0.327984	0.201767	0.454201	Macrophage 48h	Up-Reg.	discordant
83931	STK40	-1.84618	-2.09751	-1.59486	Schwann 48h	Down-Reg.	concordant
83931	STK40	-0.375448	-0.472922	-0.277974	Macrophage 48h	Down-Reg.	concordant
55342	STRBP	-1.83858	-2.48361	-1.19356	Schwann 48h	Down-Reg.	discordant
55342	STRBP	0.678948	0.450124	0.907771	Macrophage 48h	Up-Reg.	discordant
6812	STXBP1	-0.983867	-1.644	-0.323736	Schwann 48h	Down-Reg.	concordant
6812	STXBP1	-0.265765	-0.427332	-0.104199	Macrophage 48h	Down-Reg.	concordant
10923	SUB1	-0.325424	-0.570927	-0.0799204	Schwann 48h	Down-Reg.	discordant
10923	SUB1	0.367758	0.168758	0.566758	Macrophage 48h	Up-Reg.	discordant
23208	SYT11	0.807887	0.0651585	1.55062	Schwann 48h	Up-Reg.	concordant
23208	SYT11	0.570222	0.378556	0.761888	Macrophage 48h	Up-Reg.	concordant
10454	TAB1	0.974133	0.299236	1.64903	Schwann 48h	Up-Reg.	discordant
10454	TAB1	-0.2764	-0.422635	-0.130164	Macrophage 48h	Down-Reg.	discordant
51204	TACO1	-0.405074	-0.66191	-0.148238	Schwann 48h	Down-Reg.	discordant
51204	TACO1	0.297374	0.202742	0.392005	Macrophage 48h	Up-Reg.	discordant
6872	TAF1	-1.98002	-2.55949	-1.40055	Schwann 48h	Down-Reg.	concordant
6872	TAF1	-0.293423	-0.427683	-0.159164	Macrophage 48h	Down-Reg.	concordant
284467	TAFA3	-1.05525	-1.96377	-0.146721	Schwann 48h	Down-Reg.	concordant
284467	TAFA3	-0.863923	-1.19522	-0.532625	Macrophage 48h	Down-Reg.	concordant
6876	TAGLN	-0.278933	-0.497011	-0.060855	Schwann 48h	Down-Reg.	concordant
6876	TAGLN	-0.380289	-0.590684	-0.169893	Macrophage 48h	Down-Reg.	concordant
23435	TARDBP	-0.836935	-1.12139	-0.552476	Schwann 48h	Down-Reg.	concordant
23435	TARDBP	-0.436658	-0.568385	-0.304931	Macrophage 48h	Down-Reg.	concordant
6897	TARS	-0.481242	-0.769692	-0.192792	Schwann 48h	Down-Reg.	discordant
6897	TARS	0.318635	0.190707	0.446564	Macrophage 48h	Up-Reg.	discordant
374403	TBC1D10C	-1.21312	-1.9435	-0.482727	Schwann 48h	Down-Reg.	concordant
374403	TBC1D10C	-0.453179	-0.633112	-0.273245	Macrophage 48h	Down-Reg.	concordant
9882	TBC1D4	-0.419156	-0.653839	-0.184472	Schwann 48h	Down-Reg.	concordant
9882	TBC1D4	-0.432083	-0.598375	-0.265791	Macrophage 48h	Down-Reg.	concordant
23158	TBC1D9	-0.814137	-1.40202	-0.226256	Schwann 48h	Down-Reg.	discordant
23158	TBC1D9	0.399371	0.238656	0.560085	Macrophage 48h	Up-Reg.	discordant
6907	TBL1X	-0.57913	-0.996836	-0.161423	Schwann 48h	Down-Reg.	concordant
6907	TBL1X	-0.578131	-0.746881	-0.409381	Macrophage 48h	Down-Reg.	concordant
6915	TBXA2R	1.11637	0.523363	1.70938	Schwann 48h	Up-Reg.	discordant
6915	TBXA2R	-0.301323	-0.446197	-0.15645	Macrophage 48h	Down-Reg.	discordant
85012	TCEAL3	0.638564	0.391538	0.885591	Schwann 48h	Up-Reg.	concordant
85012	TCEAL3	0.269216	0.177692	0.360741	Macrophage 48h	Up-Reg.	concordant
6948	TCN2	1.62973	1.27361	1.98586	Schwann 48h	Up-Reg.	discordant
6948	TCN2	-0.498031	-0.712743	-0.283318	Macrophage 48h	Down-Reg.	discordant
8463	TEAD2	-0.346073	-0.573362	-0.118785	Schwann 48h	Down-Reg.	discordant
8463	TEAD2	0.34712	0.0814868	0.612754	Macrophage 48h	Up-Reg.	discordant
55603	TENT5A	0.960809	0.605627	1.31599	Schwann 48h	Up-Reg.	discordant
55603	TENT5A	-0.331785	-0.450797	-0.212774	Macrophage 48h	Down-Reg.	discordant
146705	TEPSIN	1.47492	0.540679	2.40916	Schwann 48h	Up-Reg.	discordant
146705	TEPSIN	-0.509076	-0.667614	-0.350538	Macrophage 48h	Down-Reg.	discordant
10420	TESK2	2.18688	1.15988	3.21387	Schwann 48h	Up-Reg.	discordant
10420	TESK2	-0.770057	-0.994544	-0.545571	Macrophage 48h	Down-Reg.	discordant
54881	TEX10	-0.965337	-1.19095	-0.739725	Schwann 48h	Down-Reg.	discordant
54881	TEX10	0.322705	0.238586	0.406824	Macrophage 48h	Up-Reg.	discordant
55852	TEX2	-0.4318	-0.709048	-0.154552	Schwann 48h	Down-Reg.	discordant
55852	TEX2	0.281464	0.177736	0.385192	Macrophage 48h	Up-Reg.	discordant
7045	TGFBI	-0.614185	-0.896488	-0.331882	Schwann 48h	Down-Reg.	concordant
7045	TGFBI	-0.390047	-0.585751	-0.194342	Macrophage 48h	Down-Reg.	concordant
60436	TGIF2	0.695982	0.123874	1.26809	Schwann 48h	Up-Reg.	concordant
60436	TGIF2	0.483601	0.308936	0.658267	Macrophage 48h	Up-Reg.	concordant
7052	TGM2	-1.0845	-1.95819	-0.210807	Schwann 48h	Down-Reg.	discordant
7052	TGM2	0.761494	0.556151	0.966838	Macrophage 48h	Up-Reg.	discordant
7056	THBD	-0.931068	-1.27886	-0.583273	Schwann 48h	Down-Reg.	discordant
7056	THBD	0.502312	0.237623	0.767001	Macrophage 48h	Up-Reg.	discordant
117145	THEM4	-1.58425	-1.96045	-1.20805	Schwann 48h	Down-Reg.	discordant
117145	THEM4	0.292009	0.128929	0.455089	Macrophage 48h	Up-Reg.	discordant
55901	THSD1	-1.27132	-1.76847	-0.77417	Schwann 48h	Down-Reg.	discordant
55901	THSD1	0.795088	0.38313	1.20705	Macrophage 48h	Up-Reg.	discordant
166815	TIGD2	0.455235	0.17978	0.73069	Schwann 48h	Up-Reg.	discordant
166815	TIGD2	-0.456711	-0.644433	-0.26899	Macrophage 48h	Down-Reg.	discordant
7082	TJP1	-0.335777	-0.597261	-0.0742934	Schwann 48h	Down-Reg.	discordant
7082	TJP1	0.277831	0.0841949	0.471467	Macrophage 48h	Up-Reg.	discordant
9414	TJP2	-1.1714	-1.44396	-0.898851	Schwann 48h	Down-Reg.	discordant
9414	TJP2	0.414616	0.190033	0.639199	Macrophage 48h	Up-Reg.	discordant
7083	TK1	-0.869567	-1.16327	-0.575863	Schwann 48h	Down-Reg.	discordant
7083	TK1	0.635167	0.288257	0.982077	Macrophage 48h	Up-Reg.	discordant
7088	TLE1	0.642212	0.370575	0.913849	Schwann 48h	Up-Reg.	concordant
7088	TLE1	0.646133	0.392418	0.899847	Macrophage 48h	Up-Reg.	concordant
7096	TLR1	-1.45983	-1.8903	-1.02936	Schwann 48h	Down-Reg.	discordant
7096	TLR1	0.532863	0.376234	0.689492	Macrophage 48h	Up-Reg.	discordant
7099	TLR4	-2.56168	-2.89781	-2.22555	Schwann 48h	Down-Reg.	concordant
7099	TLR4	-0.330005	-0.445361	-0.21465	Macrophage 48h	Down-Reg.	concordant
51284	TLR7	-0.924095	-1.44152	-0.406674	Schwann 48h	Down-Reg.	concordant
51284	TLR7	-1.76037	-2.18062	-1.34013	Macrophage 48h	Down-Reg.	concordant
4071	TM4SF1	-1.13921	-1.51003	-0.768393	Schwann 48h	Down-Reg.	discordant
4071	TM4SF1	0.850612	0.381631	1.31959	Macrophage 48h	Up-Reg.	discordant
57458	TMCC3	-1.05683	-1.74731	-0.366345	Schwann 48h	Down-Reg.	discordant
57458	TMCC3	0.715066	0.498833	0.9313	Macrophage 48h	Up-Reg.	discordant
84216	TMEM117	-0.561558	-0.890163	-0.232952	Schwann 48h	Down-Reg.	discordant
84216	TMEM117	0.279695	0.100336	0.459055	Macrophage 48h	Up-Reg.	discordant
27439	TMEM121B	0.570201	0.102144	1.03826	Schwann 48h	Up-Reg.	concordant
27439	TMEM121B	0.473182	0.309118	0.637245	Macrophage 48h	Up-Reg.	concordant
85013	TMEM128	-0.297069	-0.547699	-0.0464382	Schwann 48h	Down-Reg.	discordant
85013	TMEM128	0.273778	0.0682502	0.479307	Macrophage 48h	Up-Reg.	discordant
65084	TMEM135	0.582694	0.278052	0.887335	Schwann 48h	Up-Reg.	concordant
65084	TMEM135	0.499816	0.333707	0.665925	Macrophage 48h	Up-Reg.	concordant
201799	TMEM154	-1.28317	-1.54224	-1.0241	Schwann 48h	Down-Reg.	concordant
201799	TMEM154	-0.363747	-0.495058	-0.232437	Macrophage 48h	Down-Reg.	concordant
25907	TMEM158	-0.622342	-1.04847	-0.196213	Schwann 48h	Down-Reg.	discordant
25907	TMEM158	0.501066	0.309571	0.692561	Macrophage 48h	Up-Reg.	discordant
200728	TMEM17	-1.46015	-1.81505	-1.10524	Schwann 48h	Down-Reg.	concordant
200728	TMEM17	-0.264275	-0.434763	-0.0937866	Macrophage 48h	Down-Reg.	concordant
80775	TMEM177	-0.46882	-0.697704	-0.239936	Schwann 48h	Down-Reg.	discordant
80775	TMEM177	0.412989	0.281684	0.544293	Macrophage 48h	Up-Reg.	discordant
130733	TMEM178A	1.404	1.05461	1.75338	Schwann 48h	Up-Reg.	concordant
130733	TMEM178A	0.593822	0.321562	0.866082	Macrophage 48h	Up-Reg.	concordant
129787	TMEM18	0.460646	0.211462	0.70983	Schwann 48h	Up-Reg.	discordant
129787	TMEM18	-0.335231	-0.494168	-0.176293	Macrophage 48h	Down-Reg.	discordant
25880	TMEM186	0.79151	0.482716	1.1003	Schwann 48h	Up-Reg.	discordant
25880	TMEM186	-0.374275	-0.529463	-0.219088	Macrophage 48h	Down-Reg.	discordant
221468	TMEM217	0.540467	0.0110047	1.06993	Schwann 48h	Up-Reg.	concordant
221468	TMEM217	0.353519	0.177163	0.529875	Macrophage 48h	Up-Reg.	concordant
90488	TMEM263	-0.307408	-0.558249	-0.0565672	Schwann 48h	Down-Reg.	discordant
90488	TMEM263	0.361897	0.192106	0.531687	Macrophage 48h	Up-Reg.	discordant
123591	TMEM266	0.660151	0.110094	1.21021	Schwann 48h	Up-Reg.	concordant
123591	TMEM266	0.408813	0.0778115	0.739815	Macrophage 48h	Up-Reg.	concordant
55151	TMEM38B	-2.47649	-2.99913	-1.95384	Schwann 48h	Down-Reg.	discordant
55151	TMEM38B	0.389027	0.209554	0.568501	Macrophage 48h	Up-Reg.	discordant
120224	TMEM45B	1.05244	0.498338	1.60655	Schwann 48h	Up-Reg.	concordant
120224	TMEM45B	0.31687	0.127873	0.505867	Macrophage 48h	Up-Reg.	concordant
283232	TMEM80	-0.456773	-0.741588	-0.171957	Schwann 48h	Down-Reg.	concordant
283232	TMEM80	-0.432727	-0.599313	-0.26614	Macrophage 48h	Down-Reg.	concordant
7124	TNF	-2.03003	-2.50444	-1.55562	Schwann 48h	Down-Reg.	discordant
7124	TNF	0.379412	0.117065	0.641758	Macrophage 48h	Up-Reg.	discordant
7127	TNFAIP2	-1.24571	-2.00606	-0.48536	Schwann 48h	Down-Reg.	concordant
7127	TNFAIP2	-0.500587	-0.680256	-0.320919	Macrophage 48h	Down-Reg.	concordant
7130	TNFAIP6	0.777027	0.497526	1.05653	Schwann 48h	Up-Reg.	concordant
7130	TNFAIP6	2.37013	1.95047	2.78978	Macrophage 48h	Up-Reg.	concordant
8793	TNFRSF10D	-1.27675	-1.73408	-0.81941	Schwann 48h	Down-Reg.	discordant
8793	TNFRSF10D	0.323992	0.132148	0.515836	Macrophage 48h	Up-Reg.	discordant
51330	TNFRSF12A	-0.50169	-0.725218	-0.278163	Schwann 48h	Down-Reg.	discordant
51330	TNFRSF12A	0.386291	0.0705065	0.702076	Macrophage 48h	Up-Reg.	discordant
8743	TNFSF10	0.915483	0.262704	1.56826	Schwann 48h	Up-Reg.	discordant
8743	TNFSF10	-0.408668	-0.740889	-0.0764457	Macrophage 48h	Down-Reg.	discordant
23043	TNIK	-1.07312	-1.69275	-0.453493	Schwann 48h	Down-Reg.	discordant
23043	TNIK	0.679206	0.427253	0.93116	Macrophage 48h	Up-Reg.	discordant
10953	TOMM34	-0.326684	-0.582783	-0.0705849	Schwann 48h	Down-Reg.	discordant
10953	TOMM34	0.314311	0.187472	0.441149	Macrophage 48h	Up-Reg.	discordant
10452	TOMM40	-0.902428	-1.16521	-0.63965	Schwann 48h	Down-Reg.	discordant
10452	TOMM40	0.374962	0.212905	0.537019	Macrophage 48h	Up-Reg.	discordant
7153	TOP2A	-1.03082	-1.43329	-0.628353	Schwann 48h	Down-Reg.	discordant
7153	TOP2A	0.662211	0.221798	1.10262	Macrophage 48h	Up-Reg.	discordant
7156	TOP3A	-0.733916	-1.36063	-0.107197	Schwann 48h	Down-Reg.	concordant
7156	TOP3A	-0.292282	-0.389893	-0.194672	Macrophage 48h	Down-Reg.	concordant
163590	TOR1AIP2	-1.10333	-1.56723	-0.639425	Schwann 48h	Down-Reg.	discordant
163590	TOR1AIP2	0.273849	0.0716257	0.476073	Macrophage 48h	Up-Reg.	discordant
27433	TOR2A	0.481464	0.193803	0.769126	Schwann 48h	Up-Reg.	discordant
27433	TOR2A	-0.267695	-0.421139	-0.114251	Macrophage 48h	Down-Reg.	discordant
7164	TPD52L1	1.17081	0.943349	1.39828	Schwann 48h	Up-Reg.	discordant
7164	TPD52L1	-0.522006	-0.889773	-0.154238	Macrophage 48h	Down-Reg.	discordant
22974	TPX2	-0.747773	-1.07222	-0.423329	Schwann 48h	Down-Reg.	discordant
22974	TPX2	0.393691	0.117639	0.669742	Macrophage 48h	Up-Reg.	discordant
29896	TRA2A	-0.577738	-0.821902	-0.333574	Schwann 48h	Down-Reg.	concordant
29896	TRA2A	-0.272261	-0.401887	-0.142634	Macrophage 48h	Down-Reg.	concordant
7185	TRAF1	-2.51788	-2.99108	-2.04468	Schwann 48h	Down-Reg.	discordant
7185	TRAF1	1.56107	1.28999	1.83215	Macrophage 48h	Up-Reg.	discordant
9697	TRAM2	-0.554255	-0.839602	-0.268908	Schwann 48h	Down-Reg.	discordant
9697	TRAM2	0.356218	0.163454	0.548982	Macrophage 48h	Up-Reg.	discordant
79090	TRAPPC6A	1.23449	0.991107	1.47787	Schwann 48h	Up-Reg.	discordant
79090	TRAPPC6A	-0.349374	-0.513879	-0.184869	Macrophage 48h	Down-Reg.	discordant
10206	TRIM13	-0.47592	-0.782249	-0.16959	Schwann 48h	Down-Reg.	concordant
10206	TRIM13	-0.355601	-0.570102	-0.1411	Macrophage 48h	Down-Reg.	concordant
9830	TRIM14	0.697865	0.379116	1.01662	Schwann 48h	Up-Reg.	discordant
9830	TRIM14	-0.720705	-0.924383	-0.517027	Macrophage 48h	Down-Reg.	discordant
22954	TRIM32	-0.38716	-0.710344	-0.0639773	Schwann 48h	Down-Reg.	concordant
22954	TRIM32	-0.349939	-0.524488	-0.17539	Macrophage 48h	Down-Reg.	concordant
85363	TRIM5	0.968557	0.190536	1.74658	Schwann 48h	Up-Reg.	discordant
85363	TRIM5	-0.437771	-0.742876	-0.132665	Macrophage 48h	Down-Reg.	discordant
84851	TRIM52	-1.27921	-1.95444	-0.603983	Schwann 48h	Down-Reg.	concordant
84851	TRIM52	-0.43831	-0.616487	-0.260134	Macrophage 48h	Down-Reg.	concordant
9319	TRIP13	-1.02498	-1.2886	-0.761354	Schwann 48h	Down-Reg.	discordant
9319	TRIP13	0.591898	0.295754	0.888041	Macrophage 48h	Up-Reg.	discordant
79979	TRMT2B	-1.19826	-1.51164	-0.88487	Schwann 48h	Down-Reg.	concordant
79979	TRMT2B	-0.456122	-0.670149	-0.242094	Macrophage 48h	Down-Reg.	concordant
51095	TRNT1	-0.912211	-1.19064	-0.633781	Schwann 48h	Down-Reg.	discordant
51095	TRNT1	0.340904	0.191425	0.490383	Macrophage 48h	Up-Reg.	discordant
7227	TRPS1	1.1099	0.529584	1.69021	Schwann 48h	Up-Reg.	discordant
7227	TRPS1	-0.377905	-0.514147	-0.241663	Macrophage 48h	Down-Reg.	discordant
25987	TSKU	0.713858	0.444491	0.983225	Schwann 48h	Up-Reg.	concordant
25987	TSKU	0.676836	0.414689	0.938984	Macrophage 48h	Up-Reg.	concordant
10099	TSPAN3	-0.523269	-0.745994	-0.300544	Schwann 48h	Down-Reg.	discordant
10099	TSPAN3	0.523997	0.407228	0.640765	Macrophage 48h	Up-Reg.	discordant
340348	TSPAN33	0.665261	0.291243	1.03928	Schwann 48h	Up-Reg.	concordant
340348	TSPAN33	1.36043	0.99563	1.72524	Macrophage 48h	Up-Reg.	concordant
10867	TSPAN9	0.591728	0.319635	0.863822	Schwann 48h	Up-Reg.	concordant
10867	TSPAN9	0.350991	0.221624	0.480357	Macrophage 48h	Up-Reg.	concordant
85453	TSPYL5	1.02782	0.59551	1.46014	Schwann 48h	Up-Reg.	concordant
85453	TSPYL5	0.582626	0.297119	0.868132	Macrophage 48h	Up-Reg.	concordant
54970	TTC12	-0.440885	-0.795393	-0.086376	Schwann 48h	Down-Reg.	discordant
54970	TTC12	0.275642	0.0478201	0.503464	Macrophage 48h	Up-Reg.	discordant
79989	TTC26	-1.00674	-1.64776	-0.365724	Schwann 48h	Down-Reg.	discordant
79989	TTC26	0.301509	0.177314	0.425703	Macrophage 48h	Up-Reg.	discordant
7272	TTK	-0.975355	-1.22882	-0.721895	Schwann 48h	Down-Reg.	discordant
7272	TTK	0.717197	0.403048	1.03135	Macrophage 48h	Up-Reg.	discordant
94015	TTYH2	-1.41941	-2.25653	-0.58229	Schwann 48h	Down-Reg.	discordant
94015	TTYH2	0.270652	0.153157	0.388146	Macrophage 48h	Up-Reg.	discordant
7277	TUBA4A	-1.09378	-1.54245	-0.645116	Schwann 48h	Down-Reg.	discordant
7277	TUBA4A	1.04304	0.778553	1.30754	Macrophage 48h	Up-Reg.	discordant
84617	TUBB6	-1.43237	-1.77658	-1.08815	Schwann 48h	Down-Reg.	discordant
84617	TUBB6	0.300869	0.187447	0.414292	Macrophage 48h	Up-Reg.	discordant
79670	TUT7	-0.726435	-0.956396	-0.496475	Schwann 48h	Down-Reg.	concordant
79670	TUT7	-0.267081	-0.42883	-0.105333	Macrophage 48h	Down-Reg.	concordant
7296	TXNRD1	-0.784053	-1.01326	-0.554846	Schwann 48h	Down-Reg.	discordant
7296	TXNRD1	0.425385	0.269196	0.581575	Macrophage 48h	Up-Reg.	discordant
127253	TYW3	0.50307	0.270676	0.735464	Schwann 48h	Up-Reg.	discordant
127253	TYW3	-0.380025	-0.53996	-0.22009	Macrophage 48h	Down-Reg.	discordant
283991	UBALD2	0.473664	0.232224	0.715103	Schwann 48h	Up-Reg.	concordant
283991	UBALD2	0.291756	0.163247	0.420266	Macrophage 48h	Up-Reg.	concordant
84959	UBASH3B	-2.22335	-2.49301	-1.95369	Schwann 48h	Down-Reg.	discordant
84959	UBASH3B	0.305064	0.126513	0.483615	Macrophage 48h	Up-Reg.	discordant
11065	UBE2C	-0.457127	-0.680496	-0.233757	Schwann 48h	Down-Reg.	discordant
11065	UBE2C	0.622707	0.16537	1.08004	Macrophage 48h	Up-Reg.	discordant
29089	UBE2T	-0.839791	-1.06603	-0.613554	Schwann 48h	Down-Reg.	discordant
29089	UBE2T	0.307107	0.0746797	0.539535	Macrophage 48h	Up-Reg.	discordant
7371	UCK2	-0.564308	-0.800451	-0.328165	Schwann 48h	Down-Reg.	discordant
7371	UCK2	0.577066	0.440747	0.713384	Macrophage 48h	Up-Reg.	discordant
55757	UGGT2	-0.276665	-0.537797	-0.0155329	Schwann 48h	Down-Reg.	discordant
55757	UGGT2	0.504429	0.346168	0.66269	Macrophage 48h	Up-Reg.	discordant
133688	UGT3A1	-0.620134	-1.22473	-0.0155416	Schwann 48h	Down-Reg.	concordant
133688	UGT3A1	-0.302632	-0.41501	-0.190253	Macrophage 48h	Down-Reg.	concordant
29128	UHRF1	-1.39654	-1.70252	-1.09056	Schwann 48h	Down-Reg.	discordant
29128	UHRF1	0.705938	0.349792	1.06208	Macrophage 48h	Up-Reg.	discordant
7378	UPP1	-1.89656	-2.56232	-1.23079	Schwann 48h	Down-Reg.	discordant
7378	UPP1	0.379106	0.260231	0.497981	Macrophage 48h	Up-Reg.	discordant
7381	UQCRB	0.884668	0.637872	1.13146	Schwann 48h	Up-Reg.	concordant
7381	UQCRB	0.369372	0.237497	0.501247	Macrophage 48h	Up-Reg.	concordant
8975	USP13	-0.592348	-0.871327	-0.313368	Schwann 48h	Down-Reg.	discordant
8975	USP13	0.344818	0.151528	0.538108	Macrophage 48h	Up-Reg.	discordant
10791	VAMP5	1.51667	1.2292	1.80414	Schwann 48h	Up-Reg.	concordant
10791	VAMP5	0.49414	0.232229	0.756051	Macrophage 48h	Up-Reg.	concordant
57687	VAT1L	0.769739	0.362883	1.17659	Schwann 48h	Up-Reg.	concordant
57687	VAT1L	0.325296	0.0759485	0.574644	Macrophage 48h	Up-Reg.	concordant
7421	VDR	0.303816	0.0605619	0.54707	Schwann 48h	Up-Reg.	concordant
7421	VDR	0.709424	0.415325	1.00352	Macrophage 48h	Up-Reg.	concordant
8876	VNN1	1.79438	0.802357	2.78641	Schwann 48h	Up-Reg.	concordant
8876	VNN1	0.466156	0.144138	0.788175	Macrophage 48h	Up-Reg.	concordant
9605	VPS9D1	-0.489456	-0.807595	-0.171316	Schwann 48h	Down-Reg.	discordant
9605	VPS9D1	0.303858	0.173454	0.434263	Macrophage 48h	Up-Reg.	discordant
23078	VWA8	-0.313269	-0.605688	-0.0208506	Schwann 48h	Down-Reg.	discordant
23078	VWA8	0.39762	0.264296	0.530943	Macrophage 48h	Up-Reg.	discordant
220001	VWCE	1.46047	1.03683	1.88411	Schwann 48h	Up-Reg.	concordant
220001	VWCE	0.757482	0.40175	1.11321	Macrophage 48h	Up-Reg.	concordant
11169	WDHD1	-2.06851	-2.69985	-1.43717	Schwann 48h	Down-Reg.	discordant
11169	WDHD1	0.350654	0.193718	0.507589	Macrophage 48h	Up-Reg.	discordant
79446	WDR25	-0.539665	-0.845931	-0.233398	Schwann 48h	Down-Reg.	discordant
79446	WDR25	0.269311	0.0835362	0.455086	Macrophage 48h	Up-Reg.	discordant
84058	WDR54	0.302662	0.0464719	0.558853	Schwann 48h	Up-Reg.	concordant
84058	WDR54	0.520055	0.212927	0.827183	Macrophage 48h	Up-Reg.	concordant
7465	WEE1	-0.950995	-1.616	-0.28599	Schwann 48h	Down-Reg.	discordant
7465	WEE1	0.353533	0.186718	0.520349	Macrophage 48h	Up-Reg.	discordant
7466	WFS1	0.340923	0.0754	0.606447	Schwann 48h	Up-Reg.	concordant
7466	WFS1	0.389333	0.104394	0.674272	Macrophage 48h	Up-Reg.	concordant
23286	WWC1	-0.76654	-1.37929	-0.153794	Schwann 48h	Down-Reg.	concordant
23286	WWC1	-0.297621	-0.410909	-0.184333	Macrophage 48h	Down-Reg.	concordant
51741	WWOX	0.843739	0.490436	1.19704	Schwann 48h	Up-Reg.	discordant
51741	WWOX	-0.43914	-0.653707	-0.224572	Macrophage 48h	Down-Reg.	discordant
64132	XYLT2	-1.77132	-2.35215	-1.19049	Schwann 48h	Down-Reg.	discordant
64132	XYLT2	0.299454	0.167559	0.431349	Macrophage 48h	Up-Reg.	discordant
78992	YIPF2	0.381837	0.164219	0.599456	Schwann 48h	Up-Reg.	concordant
78992	YIPF2	0.270434	0.119285	0.421583	Macrophage 48h	Up-Reg.	concordant
253943	YTHDF3	-0.816543	-1.22882	-0.404265	Schwann 48h	Down-Reg.	concordant
253943	YTHDF3	-0.268044	-0.376736	-0.159352	Macrophage 48h	Down-Reg.	concordant
84327	ZBED3	-2.07135	-2.58438	-1.55833	Schwann 48h	Down-Reg.	concordant
84327	ZBED3	-0.424104	-0.589489	-0.25872	Macrophage 48h	Down-Reg.	concordant
79696	ZC2HC1C	0.93035	0.189971	1.67073	Schwann 48h	Up-Reg.	concordant
79696	ZC2HC1C	0.329904	0.146058	0.51375	Macrophage 48h	Up-Reg.	concordant
84186	ZCCHC7	1.32627	0.857728	1.79481	Schwann 48h	Up-Reg.	concordant
84186	ZCCHC7	0.265543	0.154282	0.376803	Macrophage 48h	Up-Reg.	concordant
85437	ZCRB1	1.07173	0.805441	1.33803	Schwann 48h	Up-Reg.	concordant
85437	ZCRB1	0.287158	0.121061	0.453255	Macrophage 48h	Up-Reg.	concordant
51304	ZDHHC3	-0.59391	-0.814119	-0.373701	Schwann 48h	Down-Reg.	discordant
51304	ZDHHC3	0.410925	0.269032	0.552818	Macrophage 48h	Up-Reg.	discordant
51114	ZDHHC9	-0.606672	-1.10429	-0.109058	Schwann 48h	Down-Reg.	discordant
51114	ZDHHC9	0.313586	0.190057	0.437115	Macrophage 48h	Up-Reg.	discordant
678	ZFP36L2	-0.725101	-1.18137	-0.268832	Schwann 48h	Down-Reg.	concordant
678	ZFP36L2	-0.573083	-0.895469	-0.250696	Macrophage 48h	Down-Reg.	concordant
23503	ZFYVE26	0.549135	0.0636252	1.03465	Schwann 48h	Up-Reg.	discordant
23503	ZFYVE26	-0.265727	-0.379965	-0.151488	Macrophage 48h	Down-Reg.	discordant
124220	ZG16B	0.806391	0.142813	1.46997	Schwann 48h	Up-Reg.	concordant
124220	ZG16B	0.587722	0.267552	0.907893	Macrophage 48h	Up-Reg.	concordant
7556	ZNF10	0.974703	0.583815	1.36559	Schwann 48h	Up-Reg.	discordant
7556	ZNF10	-0.363057	-0.487997	-0.238116	Macrophage 48h	Down-Reg.	discordant
7678	ZNF124	-1.19451	-1.66308	-0.725946	Schwann 48h	Down-Reg.	concordant
7678	ZNF124	-0.472672	-0.722207	-0.223136	Macrophage 48h	Down-Reg.	concordant
7988	ZNF212	-0.401339	-0.756084	-0.0465945	Schwann 48h	Down-Reg.	concordant
7988	ZNF212	-0.265039	-0.369867	-0.160211	Macrophage 48h	Down-Reg.	concordant
7769	ZNF226	0.753011	0.520313	0.985709	Schwann 48h	Up-Reg.	concordant
7769	ZNF226	0.355872	0.198777	0.512968	Macrophage 48h	Up-Reg.	concordant
54816	ZNF280D	-0.272983	-0.535176	-0.0107895	Schwann 48h	Down-Reg.	concordant
54816	ZNF280D	-0.291792	-0.431325	-0.152259	Macrophage 48h	Down-Reg.	concordant
84858	ZNF503	0.584799	0.264871	0.904728	Schwann 48h	Up-Reg.	discordant
84858	ZNF503	-0.541345	-0.76469	-0.318	Macrophage 48h	Down-Reg.	discordant
147807	ZNF524	1.03349	0.721118	1.34587	Schwann 48h	Up-Reg.	discordant
147807	ZNF524	-0.26966	-0.401387	-0.137934	Macrophage 48h	Down-Reg.	discordant
79230	ZNF557	-0.708561	-1.20756	-0.209559	Schwann 48h	Down-Reg.	concordant
79230	ZNF557	-0.288218	-0.418963	-0.157472	Macrophage 48h	Down-Reg.	concordant
64763	ZNF574	1.47317	0.980039	1.96629	Schwann 48h	Up-Reg.	discordant
64763	ZNF574	-0.392409	-0.551751	-0.233067	Macrophage 48h	Down-Reg.	discordant
51545	ZNF581	0.852571	0.627459	1.07768	Schwann 48h	Up-Reg.	discordant
51545	ZNF581	-0.275542	-0.446245	-0.104839	Macrophage 48h	Down-Reg.	discordant
199777	ZNF626	2.03219	1.27945	2.78493	Schwann 48h	Up-Reg.	discordant
199777	ZNF626	-0.303816	-0.484952	-0.122681	Macrophage 48h	Down-Reg.	discordant
144348	ZNF664	-0.367849	-0.722002	-0.0136964	Schwann 48h	Down-Reg.	concordant
144348	ZNF664	-0.338882	-0.509811	-0.167953	Macrophage 48h	Down-Reg.	concordant
51123	ZNF706	0.545698	0.278445	0.812951	Schwann 48h	Up-Reg.	concordant
51123	ZNF706	0.273501	0.154435	0.392567	Macrophage 48h	Up-Reg.	concordant
136051	ZNF786	-0.893921	-1.19508	-0.592762	Schwann 48h	Down-Reg.	concordant
136051	ZNF786	-0.293322	-0.395732	-0.190912	Macrophage 48h	Down-Reg.	concordant
57169	ZNFX1	0.699349	0.4451	0.953599	Schwann 48h	Up-Reg.	concordant
57169	ZNFX1	0.305792	0.206219	0.405364	Macrophage 48h	Up-Reg.	concordant
80345	ZSCAN16	0.372121	0.0901678	0.654074	Schwann 48h	Up-Reg.	concordant
80345	ZSCAN16	0.533307	0.342318	0.724297	Macrophage 48h	Up-Reg.	concordant
