# Supplementary material for: Large-Scale Gene Expression Signatures Reveal a Microbicidal Pattern of Activation in Mycobacterium leprae-Infected Monocyte-Derived Macrophages With Low Multiplicity of Infection
Source: Front Immunol. 2021 Apr 16;12:647832. doi: 10.3389/fimmu.2021.647832 (PMC8085500; doi:10.3389/fimmu.2021.647832)
Supplement: Supplementary file 8 [file Table_7.xlsx]

## Sheet: TableS7
gene_set	hgnc_symbol
M1	IL12A
M1	IL12B
M1	TNF
M1	IL1A
M1	IL1B
M1	IL6
M1	IL6R
M1	IL6ST
M1	IL23R
M1	IL23A
M1	CXCL8
M1	CXCL9
M1	CXCL10
M1	CXCL11
M1	CXCL16
M1	CCL2
M1	CCL3
M1	CCL5
M1	CD80
M1	CD86
M1	NOS2
M1	TLR2
M1	TLR4
M1	HLA-DRA
M1	CCR7
M1	IL1R
M2	IL10
M2	IL10RA
M2	IL10RB
M2	CXCR1
M2	CXCR2
M2	CCL17
M2	CCL18
M2	CCL22
M2	CCL24
M2	FCER2
M2	CD163
M2	ARG1
M2	ARG2
M2	CCL5
M2	MRC1
M2	EGF
M2	EGFR
M2	CD274
M2	RETNLB
M2	MMP9
M2	CHI3L1
M2a	IL10
M2a	IL1RN
M2a	IL1R2
M2a	CXCR1
M2a	CXCR2
M2a	FCER2
M2a	CD163
M2a	CCL17
M2a	CCL18
M2a	CCL22
M2a	CCL24
M2a	ARG1
M2a	ARG2
M2b	CCL1
M2b	CD86
M2b	CD80
M2b	ARG1
M2b	ARG2
M2b	IL10
M2b	IL1A
M2b	IL1B
M2b	TNF
M2b	IL6
M2c	CCL16
M2c	CCL18
M2c	CXCL13
M2c	CD14
M2c	SLAMF1
M2c	IL10
M2c	TGFB1
M2c	TGFBI
M2c	TGFBR1
M2c	IL1RN
M2c	CCR2
M2c	ARG1
M2c	ARG2
Pro-M1	IRF3
Pro-M1	IRF5
Pro-M1	STAT1
Pro-M1	STAT5A
Pro-M1	STAT5B
Pro-M1	NKAP
Pro-M1	NFKB1
Pro-M1	NFKB2
Pro-M1	HIF1A
Pro-M1	RELA
Pro-M2	IL4
Pro-M2	IL4R
Pro-M2	IL13
Pro-M2	IL13RA1
Pro-M2	IL13RA2
Pro-M2	IL10
Pro-M2	IL10RA
Pro-M2	IL10RB
Pro-M2	TGFBI
Pro-M2	TGFBR1
Pro-M2	TGFBR2
Pro-M2	TGFBR3
Pro-M2	TGFB2
Pro-M2	TGFB3
granulomatosis	CTLA4
granulomatosis	CYBA
granulomatosis	CYBB
granulomatosis	PTPN22
granulomatosis	ASAH1
granulomatosis	NCF2
granulomatosis	PRTN3
granulomatosis	NCF1
granulomatosis	MMP9
granulomatosis	UNC13D
granulomatosis	TNFRSF1A
granulomatosis	CEBPB
granulomatosis	TNFAIP3
granulomatosis	G6PD
granulomatosis	CYBC1
granulomatosis	IL4
granulomatosis	TREX1
granulomatosis	NCF4
granulomatosis	CMA1
granulomatosis	MIF
granulomatosis	DECR1
granulomatosis	IFNG
granulomatosis	CYTB
granulomatosis	CAT
granulomatosis	DUOX1
granulomatosis	DUOX2
granulomatosis	TRIM39
granulomatosis	CSNK2B
granulomatosis	PSORS1C1
granulomatosis	HLA-DQA1
granulomatosis	HLA-DQA2
macroautophagy	BECN1
macroautophagy	PIK3R4
macroautophagy	PIK3C3
macroautophagy	ATG14
macroautophagy	AMBRA1
macroautophagy	DYNLL1
macroautophagy	DYNLL2
macroautophagy	PRKAA1
macroautophagy	PRKAA2
macroautophagy	PRKAB1
macroautophagy	PRKAB2
macroautophagy	PRKAG2
macroautophagy	PRKAG1
macroautophagy	PRKAG3
macroautophagy	ATG101
macroautophagy	ULK1
macroautophagy	ATG13
macroautophagy	RB1CC1
macroautophagy	RPTOR
macroautophagy	MTOR
macroautophagy	MLST8
macroautophagy	SLC38A9
macroautophagy	LAMTOR5
macroautophagy	LAMTOR1
macroautophagy	LAMTOR2
macroautophagy	LAMTOR3
macroautophagy	LAMTOR4
macroautophagy	RRAGC
macroautophagy	RRAGD
macroautophagy	RRAGA
macroautophagy	RRAGB
macroautophagy	RHEB
macroautophagy	MTMR14
macroautophagy	MTMR3
macroautophagy	GABARAPL3
macroautophagy	MAP1LC3C
macroautophagy	MAP1LC3A
macroautophagy	GABARAPL2
macroautophagy	GABARAPL1
macroautophagy	MAP1LC3B
macroautophagy	GABARAP
macroautophagy	ATG7
macroautophagy	ATG3
macroautophagy	ATG12
macroautophagy	ATG10
macroautophagy	ATG4C
macroautophagy	ATG4D
macroautophagy	ATG4A
macroautophagy	ATG4B
macroautophagy	ATG5
macroautophagy	WDR45
macroautophagy	WDR45B
macroautophagy	WIPI1
macroautophagy	WIPI2
macroautophagy	ATG16L1
macroautophagy	ATG9B
macroautophagy	ATG9A
macroautophagy	TSC1
macroautophagy	TSC2
macroautophagy	CHMP3
macroautophagy	CHMP6
macroautophagy	CHMP2B
macroautophagy	CHMP2A
macroautophagy	CHMP7
macroautophagy	CHMP4C
macroautophagy	CHMP4B
macroautophagy	CHMP4A
macroautophagy	UVRAG
macroautophagy	MFN1
macroautophagy	MTERF3
macroautophagy	SQSTM1
macroautophagy	VDAC1
macroautophagy	MFN2
macroautophagy	TOMM40
macroautophagy	TOMM70
macroautophagy	TOMM22
macroautophagy	TOMM20
macroautophagy	TOMM6
macroautophagy	TOMM7
macroautophagy	TOMM5
macroautophagy	PINK1
macroautophagy	PRKN
macroautophagy	UBC
macroautophagy	UBB
macroautophagy	UBA52
macroautophagy	RPS27A
macroautophagy	PGAM5
macroautophagy	FUNDC1
macroautophagy	SRC
macroautophagy	CSNK2A1
macroautophagy	CSNK2A2
macroautophagy	CSNK2B
macroautophagy	PLIN3
macroautophagy	PLIN2
macroautophagy	HSPA8
macroautophagy	ATM
macroautophagy	PEX5
macroautophagy	USP30
macroautophagy	NBR1
macroautophagy	EPAS1
macroautophagy	ARL13B
macroautophagy	PCNT
macroautophagy	IFT88
macroautophagy	CETN1
macroautophagy	CFTR
macroautophagy	PARK7
macroautophagy	HSP90AA1
macroautophagy	HSF1
macroautophagy	VCP
macroautophagy	HDAC6
macroautophagy	UBE2N
macroautophagy	UBE2V1
macroautophagy	TUBB6
macroautophagy	TUBB2A
macroautophagy	TUBB4B
macroautophagy	TUBB1
macroautophagy	TUBB3
macroautophagy	TUBB2B
macroautophagy	TUBB8
macroautophagy	TUBB4A
macroautophagy	TUBB8B
macroautophagy	TUBA8
macroautophagy	TUBA4B
macroautophagy	TUBAL3
macroautophagy	TUBA3E
macroautophagy	TUBA1B
macroautophagy	TUBA1A
macroautophagy	TUBA1C
macroautophagy	TUBA3C
macroautophagy	TUBA3D
macroautophagy	TUBA4A
macroautophagy	DYNC1I2
macroautophagy	DYNC1I1
macroautophagy	DYNC1H1
macroautophagy	DYNC1LI1
macroautophagy	DYNC1LI2
macroautophagy	VIM
chaperone_med_autop	EEF1A1
chaperone_med_autop	GFAP
chaperone_med_autop	LAMP2
chaperone_med_autop	HSP90AA1
chaperone_med_autop	HSP90AB1
chaperone_med_autop	HSPA8
chaperone_med_autop	RNASE1
chaperone_med_autop	PLIN2
chaperone_med_autop	PLIN3
chaperone_med_autop	HBB
chaperone_med_autop	UBC
chaperone_med_autop	UBB
chaperone_med_autop	UBA52
chaperone_med_autop	RPS27A
chaperone_med_autop	CFTR
chaperone_med_autop	CETN1
chaperone_med_autop	IFT88
chaperone_med_autop	ARL13B
chaperone_med_autop	PCNT
chaperone_med_autop	PARK7
chaperone_med_autop	HDAC6
chaperone_med_autop	VIM
late_endo_auto	RNASE1
late_endo_auto	PLIN2
late_endo_auto	PLIN3
late_endo_auto	HBB
late_endo_auto	UBC
late_endo_auto	UBB
late_endo_auto	UBA52
late_endo_auto	RPS27A
late_endo_auto	CFTR
late_endo_auto	CETN1
late_endo_auto	IFT88
late_endo_auto	ARL13B
late_endo_auto	PCNT
late_endo_auto	PARK7
late_endo_auto	HDAC6
late_endo_auto	VIM
late_endo_auto	HSPA8
late_endo_auto	MVB12A
late_endo_auto	MVB12B
late_endo_auto	UBAP1
late_endo_auto	VPS28
late_endo_auto	TSG101
late_endo_auto	VPS37D
late_endo_auto	VPS37C
late_endo_auto	VPS37B
late_endo_auto	VPS37A
late_endo_auto	CHMP4B
late_endo_auto	CHMP4C
late_endo_auto	CHMP4A
late_endo_auto	CHMP7
late_endo_auto	CHMP3
late_endo_auto	CHMP6
late_endo_auto	CHMP2A
late_endo_auto	CHMP2B
